# Supplementary material for: Senescence as a dictator of patient outcomes and therapeutic efficacies in human gastric cancer
Source: Cell Death Discov. 2022 Jan 10;8:13. doi: 10.1038/s41420-021-00769-6 (PMC8748965; doi:10.1038/s41420-021-00769-6)
Supplement: Supplementary file 3 — Table S1 [file 41420_2021_769_MOESM3_ESM.xlsx]

## Sheet: Table S1
standard gene set name	Brief description	Collection
COURTOIS_SENESCENCE_TRIGGERS	Genes that trigger senescence in vitro and in vivo.	C2_CGP: Archived chemical and genetic perturbations
FRIDMAN_SENESCENCE_DN	Genes down-regulated in senescent cells	C2: curated gene sets
FRIDMAN_SENESCENCE_UP	Genes up-regulated in senescent cells.	C2: curated gene sets
GO_CELLULAR_SENESCENCE	A cell aging process stimulated in response to cellular stress, whereby normal cells lose the ability to divide through irreversible cell cycle arrest	C5: GO gene sets
GO_NEGATIVE_REGULATION_OF_CELLULAR_SENESCENCE	Any process that stops, prevents or reduces the frequency, rate or extent of cellular senescence	C5: GO gene sets
GO_REPLICATIVE_SENESCENCE	A cell aging process associated with the dismantling of a cell as a response to telomere shortening and/or cellular aging	C5: GO gene sets
GO_STRESS_INDUCED_PREMATURE_SENESCENCE	A cellular senescence process associated with the dismantling of a cell as a response to environmental factors such as hydrogen peroxide or X-rays	C5: GO gene sets
KAMMINGA_SENESCENCE	Genes down-regulated on serial passage of MEF cells (embryonic fibroblast)	C2: curated gene sets
REACTOME_CELLULAR_SENESCENCE	Cellular Senescence	C2: curated gene sets
REACTOME_DNA_DAMAGE_TELOMERE_STRESS_INDUCED_SENESCENCE	DNA Damage/Telomere Stress Induced Senescence	C2: curated gene sets
REACTOME_FORMATION_OF_SENESCENCE_ASSOCIATED_HETEROCHROMATIN_FOCI_SAHF	Formation of Senescence-Associated Heterochromatin Foci (SAHF)	C2: curated gene sets
REACTOME_ONCOGENE_INDUCED_SENESCENCE	Oncogene Induced Senescence	C2: curated gene sets
REACTOME_OXIDATIVE_STRESS_INDUCED_SENESCENCE	Oxidative Stress Induced Senescence	C2: curated gene sets
REACTOME_SENESCENCE_ASSOCIATED_SECRETORY_PHENOTYPE_SASP	Senescence-Associated Secretory Phenotype (SASP)	C2: curated gene sets
TANG_SENESCENCE_TP53_TARGETS_DN	Genes down-regulated in WI-38 cells (senescent primary fibroblasts) after inactivation of TP53 [GeneID=7157] by GSE56 polypeptide.	C2: curated gene sets
TANG_SENESCENCE_TP53_TARGETS_UP	Genes up-regulated in WI-38 cells (senescent primary fibroblasts) after inactivation of TP53 [GeneID=7157] by GSE56 polypeptide.	C2: curated gene sets
