# Supplementary material for: Senescence as a dictator of patient outcomes and therapeutic efficacies in human gastric cancer
Source: Cell Death Discov. 2022 Jan 10;8:13. doi: 10.1038/s41420-021-00769-6 (PMC8748965; doi:10.1038/s41420-021-00769-6)
Supplement: Supplementary file 4 — Table S2 [file 41420_2021_769_MOESM4_ESM.xlsx]

## Sheet: Table S2
Supplementary Table 2. Summary of patient's information of cohorts for clinical outcomes
Characteristics	TCGA-STAD cohort (n=374)	ACRG cohort (n=300)	Validation cohort1 (n=1484)	Validation cohort2 (n=999)
Age(mean± SD)	67± 10.65	64± 11.36	62± 11.81	58± 11.92
Gender(n, %)
Male	240 (64.17)	199 (66.33)	1022 (68.87)	667 (66.77)
Female	134 (35.83)	101 (33.67)	462 (31.13)	332 (33.23)
AJCC stage(n, %)
I	52 (13.90)	30 (10.00)	165 (11.11)	161 (16.12)
II	111 (29.68)	97 (32.33)	318 (21.43)	312 (31.23)
III	150 (40.11)	96 (32.00)	710 (47.84)	314 (31.43)
IV	38 (10.16)	77 (25.67)	288 (19.41)	211 (21.12)
Unkown	23 (6.15)	——	3 (0.20)	1 (0.10)
