# Supplementary material for: Senescence as a dictator of patient outcomes and therapeutic efficacies in human gastric cancer
Source: Cell Death Discov. 2022 Jan 10;8:13. doi: 10.1038/s41420-021-00769-6 (PMC8748965; doi:10.1038/s41420-021-00769-6)
Supplement: Supplementary file 5 — Table S3 [file 41420_2021_769_MOESM5_ESM.xlsx]

## Sheet: Table S3
ID	gender	stage	race	age	event(1=death)	time(OS.m)	Senescent_Cluster	Senescore	Senescore_group	Hypermethylation category	Histological classification	Molecular subtype	SNV_Mutation_Density	Indel_Mutation_Density	Total_Mutation_Density	Score_CIN_F	Immune_subtype	Leukocyte Fraction	Stromal Fraction	SNV Neoantigens	Aneuploidy Score	Intratumor Heterogeneity	BCR Richness	TCR Richness
TCGA.3M.AB46	male	I	white	70	0	58.8333	Cluster2	1.0508	high	Non-CIMP		CIN	4.53325	0.868915	5.40216	0	C2	0.172976141563837	0.26	60	9	0.06	NA	14
TCGA.3M.AB47	male	III	white	51	1	0	Cluster1	0.512712	low	Non-CIMP		GS	3.42079	0.155163	3.57596	0	C1	0.34237983750425199	0.61	45	6	0	201	132
TCGA.B7.5818	male	I	white	62	0	11.8667	Cluster2	1.34405	high	CIMP EBV	Diffuse	EBV	10.9855	0.310327	11.2958	0.841902	C2	0.20952491636154999	0.28999999999999998	NA	6	0.01	50	107
TCGA.B7.A5TI	male	III	white	52	0	19.8333	Cluster1	0.673917	low	Non-CIMP	Diffuse	MSI	15.9915	2.51365	18.5052	0	C1	0.23375931137519401	0.4	263	3	0.06	281	128
TCGA.B7.A5TJ	male	II	white	74	0	11.1667	Cluster2	0.814904	high	CIMP-H	Intestinal	CIN	7.6203	0.589621	8.20992	0.000208186	C1	0.13037431391346299	0.35	NA	16	0.19	27	29
TCGA.B7.A5TK	male	III	white	51	0	9.6	Cluster1	0.716724	high	CIMP EBV	Diffuse	EBV	1.64087	0.093098	1.73397	0	C2	0.48232345007178801	0.75	27	10	0.01	110	152
TCGA.B7.A5TN	male	II	white	60	0	9.56667	Cluster1	0.691149	high	Non-CIMP		CIN	2.39177	0.155163	2.54694	0.573854	C1	0.12910630700034201	0.46	32	13	0.35	70	88
TCGA.BR.4187	male	Unknown	white	56	1	4.7	Cluster1	0.369603	low	Non-CIMP		GS	0.917774	0.093098	1.01087	0.914773	C2	0.43923427982852897	0.7	NA	4	0.22	17	131
TCGA.BR.4191	male	Unknown	white	72	1	18.6	Cluster1	0.533182	low	Non-CIMP		CIN	5.67351	0.372392	6.0459	0.802456	C2	0.267344750081149	0.49	NA	4	0.19	125	39
TCGA.BR.4201	female	Unknown	white	66	1	31.3333	Cluster1	0.395857	low	Non-CIMP		MSI	36.1269	9.68219	45.8091	0.0763773	C2	0.39850242621024501	0.64	NA	4	0.02	75	31
TCGA.BR.4253	female	III	white	80	1	4.13333	Cluster2	0.772215	high	CIMP EBV		EBV	2.47521	0.124131	2.59934	0	C2	0.38760030995640998	0.75	NA	2	0.01	142	99
TCGA.BR.4256	male	Unknown	white	80	1	9.46667	Cluster1	0.589251	low	GEA CIMP-L		MSI	27.4776	5.39968	32.8773	0.063241	C2	0.42206694237213199	0.65	NA	4	0.63	217	264
TCGA.BR.4257	female	Unknown	white	79	1	9.8	Cluster1	0.69858	high	GEA CIMP-L		MSI	29.5356	4.93419	34.4698	0.00500668	C4	0.23449954240512499	0.46	NA	20	0.08	25	152
TCGA.BR.4267	male	I	white	51	1	6.26667	Cluster2	0.601774	low	Non-CIMP		CIN	2.47521	0.0620653	2.53727	0.25353	C1	0.13174347918866799	0.25	NA	5	0.11	142	90
TCGA.BR.4279	male	II	white	43	1	9.7	Cluster1	0.216288	low	Non-CIMP		CIN	1.52962	0.155163	1.68479	0.0296272	C2	0.24037111740971201	0.66	NA	5	0.03	98	22
TCGA.BR.4280	female	III	white	78	1	6.7	Cluster2	0.771425	high	CIMP-H		MSI	18.0496	4.09631	22.1459	0	C2	0.10756102496652201	0.24	NA	2	0.02	232	132
TCGA.BR.4294	male	Unknown	white	65	0	0	Cluster2	0.415387	low	Non-CIMP	Intestinal	CIN	0.917774	0.0310327	0.948806	0	C3	2.57151779081095E-2	6.0000000000000102E-2	NA	16	0.15	2	6
TCGA.BR.4357	male	Unknown	white	58	0	0	Cluster2	0.709834	high	Non-CIMP		CIN	7.23095	0.248261	7.47921	1.59821	C2	0.28910268745214401	0.56000000000000005	NA	19	0.13	300	24
TCGA.BR.4361	female	III	white	66	0	0	Cluster1	0.713226	high	GEA CIMP-L		MSI	68.5827	9.27877	77.8615	0	C2	0.22737194755036799	0.33	NA	2	0	31	58
TCGA.BR.4363	female	Unknown	white	60	0	0	Cluster1	0.572718	low	Non-CIMP		MSI	13.7666	4.25148	18.0181	0	C2	0.20007365227026699	0.37	NA	2	0.01	253	36
TCGA.BR.4366	male	Unknown	white	87	0	0	Cluster1	0.818563	high	Non-CIMP		CIN	4.1717	0.0620653	4.23376	1.26125	C4	9.1804868203379603E-2	0.2	NA	7	0.26	35	7
TCGA.BR.4367	male	Unknown	white	78	0	0	Cluster1	0.491582	low								C2	0.26788943617212801	NA	NA	13	NA	296	29
TCGA.BR.4368	female	IV	white	78	0	0	Cluster1	0.67862	low	CIMP-H		MSI	34.4582	5.89621	40.3544	0.0730502	C2	0.34787131716847802	0.57999999999999996	NA	15	0	63	66
TCGA.BR.4369	male	Unknown	white	75	0	0	Cluster1	0.589097	low	Non-CIMP		CIN	5.28415	0.0620653	5.34622	1.1767	C1	0.20217182675133	0.6	NA	17	0.43	119	64
TCGA.BR.4370	female	Unknown	white	74	0	0	Cluster1	0.470621	low	CIMP-H		MSI	28.3119	5.46175	33.7737	0.0208028	C1	0.30100981407607103	0.57999999999999996	NA	4	7.0000000000000007E-2	208	40
TCGA.BR.4371	female	Unknown	white	71	0	0	Cluster2	1.18362	high	CIMP-H		GS	4.97823	0.0310327	5.00926	0	C2	4.2203122741208202E-2	0.11	NA	9	0.16	9	11
TCGA.BR.6452	female	II	white	78	0	35.1667	Cluster1	0.848794	high	CIMP-H		MSI	149.152	19.4575	168.61	0	C1	0.24021478239081401	0.53	NA	2	0.12	356	144
TCGA.BR.6453	male	II	white	54	0	16.1667	Cluster1	0.503691	low	Non-CIMP		GS	5.45102	0.0310327	5.48205	0	C2	0.56800850934465896	0.81	NA	4	0.08	235	434
TCGA.BR.6454	male	II	white	58	0	0	Cluster2	0.828199	high	Non-CIMP		CIN	4.22732	0.124131	4.35145	0.99027	C2	0.38438392048402897	0.63	NA	20	0.18	422	273
TCGA.BR.6455	male	II	white	59	1	14.0667	Cluster1	0.669023	low	CIMP EBV		EBV	2.75332	0.0310327	2.78435	0	C1	0.196753383486823	0.34	NA	6	0	162	139
TCGA.BR.6456	female	II	white	74	1	17.5333	Cluster1	0.296659	low	Non-CIMP		CIN	1.25151	0	1.25151	0.860253	C2	0.218351293303751	0.7	NA	20	0.15	156	206
TCGA.BR.6457	male	II	white	69	0	13.8667	Cluster1	0.488851	low	Non-CIMP		GS	3.22611	0.0620653	3.28818	0.136223	C3	0.42500251895848501	0.77	NA	8	0.45	436	119
TCGA.BR.6458	female	II	white	57	1	19.6	Cluster1	0.443516	low	GEA CIMP-L		CIN	8.64932	0.217229	8.86655	1.17031	C2	0.28755189180715901	0.55000000000000004	NA	10	0.16	383	291
TCGA.BR.6563	male	II	white	60	0	39.6667	Cluster1	0.558955	low	Non-CIMP		GS	2.16928	0.0310327	2.20032	0.0839044	C3	0.413644746622788	0.77	NA	0	0.36	1098	548
TCGA.BR.6564	female	III	white	46	1	26.4667	Cluster1	0.542054	low	Non-CIMP	Diffuse	CIN	0.917774	0.155163	1.07294	0.481918	C2	0.27420225292404699	0.78	NA	8	0.14000000000000001	6	140
TCGA.BR.6565	male	II	white	67	1	9.3	Cluster1	0.732694	high	Non-CIMP		CIN	4.25513	0.0310327	4.28617	0.00994925	C2	0.284706650688614	0.68	NA	23	0.42	366	202
TCGA.BR.6566	female	II	white	64	0	33.2333	Cluster2	0.929112	high	GEA CIMP-L		MSI	24.8355	4.22044	29.056	0	C2	0.365471172344773	0.53	NA	4	0.14000000000000001	266	83
TCGA.BR.6705	female	III	white	68	1	25.9667	Cluster1	0.397007	low	Non-CIMP		CIN	2.80894	0	2.80894	1.20124	C1	0.40756388290088802	0.83	NA	4	0.38	98	59
TCGA.BR.6707	male	II	white	75	1	20.1667	Cluster2	1.0891	high	CIMP EBV		EBV	2.05804	0.0620653	2.1201	0.0112183	C2	0.31432192740991599	0.47	NA	8	0.05	117	109
TCGA.BR.6709	female	III	white	57	1	12.3333	Cluster1	0.355516	low								NA	0.50322921646628505	0.68	NA	5	0.14000000000000001	505	NA
TCGA.BR.6710	male	I	white	41	0	9.1	Cluster2	0.557772	low								NA	0.20904998010945	0.45	NA	0	0	493	NA
TCGA.BR.6801	male	II	white	70	0	40.7667	Cluster1	0.796678	high	Non-CIMP		CIN	1.39057	0.0620653	1.45263	0.0234389	C1	0.18103275872204999	0.32	NA	6	0.55000000000000004	NA	13
TCGA.BR.6802	male	III	white	65	0	31.3333	Cluster2	1.00516	high	GEA CIMP-L		MSI	12.7098	1.98609	14.6959	0.0108976	C2	0.51837671688787901	0.67	NA	4	0.03	268	133
TCGA.BR.6803	female	II	white	54	0	31.6333	Cluster1	0.676774	low	Non-CIMP	Diffuse	GS	0.41717	0	0.41717	0.852107	C3	0.392919893892272	0.7	NA	3	0.23	366	265
TCGA.BR.6852	female	II	white	64	0	45.5667	Cluster1	0.984493	high	CIMP-H		MSI	28.4232	4.99626	33.4194	0.0276833	C2	0.48059989857573399	0.65	NA	2	7.0000000000000007E-2	321	251
TCGA.BR.7196	male	IV	white	64	0	22.2	Cluster1	0.409599	low	CIMP EBV		EBV	2.05804	0.0620653	2.1201	0	C2	0.45169676540362902	0.72	NA	3	0.46	884	248
TCGA.BR.7197	male	II	white	69	0	9.33333	Cluster1	0.814573	high	Non-CIMP		CIN	5.00604	0.124131	5.13017	0.792236	C1	0.13372690814185201	0.37	NA	24	0.15	26	16
TCGA.BR.7704	female	II	white	69	0	35.7333	Cluster2	0.8333	high								NA	0.211998876698897	0.35	NA	13	0.02	468	NA
TCGA.BR.7707	female	I	white	69	0	36.3333	Cluster2	0.968903	high	CIMP-H		MSI	37.5731	6.39273	43.9658	0	C2	0.29141732185830299	0.43	NA	4	0	267	82
TCGA.BR.7715	male	II	white	65	0	34.1	Cluster1	0.534847	low	Non-CIMP		CIN	4.06045	0.093098	4.15355	1.25608	C1	9.7537033746048996E-2	0.33	NA	25	0.51	11	53
TCGA.BR.7716	female	II	white	62	0	40.3333	Cluster1	0.722672	high	Non-CIMP		CIN	4.86698	0.0310327	4.89801	0.931659	C2	0.41446412770656499	0.69	NA	11	0.16	682	713
TCGA.BR.7717	male	IV	white	63	1	18.4	Cluster1	0.39281	low	GEA CIMP-L		CIN	4.39419	0.124131	4.51832	1.48244	C2	0.258126940707264	0.45	NA	19	0.21	41	46
TCGA.BR.7722	male	II	white	62	1	15.5333	Cluster1	0.953602	high	Non-CIMP		CIN	1.41838	0.0620653	1.48044	0	C3	0.119109026341239	0.31	NA	6	0.04	30	53
TCGA.BR.7723	male	III	white	59	1	29.1333	Cluster1	0.623285	low	Non-CIMP		CIN	4.64449	0.124131	4.76862	1.05315	C1	0.19824847730266801	0.45	NA	18	0.15	507	211
TCGA.BR.7851	male	II	white	74	1	0	Cluster1	0.710057	high	CIMP-H	Intestinal	MSI	38.2962	7.16855	45.4647	0	C1	0.243296914377191	0.37	NA	0	0	414	190
TCGA.BR.7901	male	II	white	74	1	3.5	Cluster1	0.403063	low	Non-CIMP		CIN	5.61789	0.124131	5.74202	1.18914	C1	0.28132389773918198	0.69	NA	19	0.56000000000000005	151	109
TCGA.BR.7957	female	IV	white	50	1	9.2	Cluster1	0.559862	low	Non-CIMP	Intestinal	CIN	1.27932	0.0620653	1.34139	0.0219975	C1	0.326141756300312	0.8	NA	4	0.14000000000000001	36	92
TCGA.BR.7958	male	III	white	60	0	29.9667	Cluster2	0.797439	high	CIMP EBV		EBV	4.61668	0.155163	4.77184	0	C2	0.36084160077367999	0.56000000000000005	NA	5	7.0000000000000007E-2	285	190
TCGA.BR.7959	male	III	white	59	0	33.6667	Cluster1	0.349045	low	GEA CIMP-L	Intestinal	CIN	2.83676	0.0310327	2.86779	1.39211	C2	0.23257735087972101	0.59	52	16	0.19	116	92
TCGA.BR.8058	female	III	white	53	0	37.7667	Cluster1	0.664647	low	Non-CIMP		CIN	1.41838	0	1.41838	0.632154	C2	0.46260146528882401	0.7	NA	7	0.2	417	556
TCGA.BR.8059	male	III	white	72	1	14.6333	Cluster1	0.439654	low	Non-CIMP	Intestinal	MSI	20.0241	2.63778	22.6619	0	C1	0.33410187278425502	0.63	NA	3	0.35	122	34
TCGA.BR.8060	female	II	white	75	1	11.6	Cluster1	0.378531	low								NA	0.19698285359359299	0.37	NA	16	0.24	412	NA
TCGA.BR.8077	female	III	white	58	0	0.7	Cluster2	0.673358	low	Non-CIMP	Intestinal	CIN	3.50423	0.093098	3.59732	0.971137	C2	0.121244554191568	0.4	NA	20	0.33	126	104
TCGA.BR.8080	female	III	white	72	1	9.73333	Cluster1	0.395227	low	Non-CIMP	Intestinal	CIN	5.22853	0.0310327	5.25956	1.47941	C1	0.38919306187178199	0.78	NA	17	0.46	426	163
TCGA.BR.8081	female	II	white	71	0	32.7	Cluster1	0.529931	low	CIMP-H		MSI	24.8633	3.75495	28.6183	0	C2	0.400380654090984	0.63	NA	0	0.01	491	401
TCGA.BR.8284	female	III	white	72	1	8.16667	Cluster1	0.59885	low	GEA CIMP-L	Intestinal	HM-SNV	9.76178	0.682719	10.4445	0	C2	0.326034418128891	0.5	NA	5	0.11	345	411
TCGA.BR.8286	male	II	white	49	0	29.8333	Cluster1	0.766538	high	GEA CIMP-L		CIN	4.00483	0.155163	4.15999	1.27551	C1	0.21107949211184199	0.46	NA	15	0.47	18	109
TCGA.BR.8289	male	IV	white	57	1	2.7	Cluster1	0.660743	low	Non-CIMP	Intestinal	CIN	5.78476	0.155163	5.93992	1.56887	C1	0.16097579704451401	0.5	NA	18	0.36	191	113
TCGA.BR.8291	male	II	white	61	1	20.2333	Cluster1	0.418935	low	Non-CIMP	Diffuse	CIN	0.83434	0	0.83434	0	C3	0.41138662952524802	0.65	NA	8	0.19	134	191
TCGA.BR.8295	female	II	white	60	1	2.23333	Cluster1	0.668319	low								NA	0.123302875666514	0.35	NA	20	0.14000000000000001	NA	NA
TCGA.BR.8296	female	III	white	58	1	15.8	Cluster1	0.501324	low								NA	0.40522194329045202	0.76	NA	23	0.27	NA	NA
TCGA.BR.8297	male	III	white	58	0	7.5	Cluster1	0.48436	low	GEA CIMP-L	Diffuse	CIN	6.8694	0.186196	7.05559	1.56963	C2	0.28167390223953198	0.78	NA	13	0.41	152	153
TCGA.BR.8361	female	III	white	71	0	31.5333	Cluster2	1.02968	high	GEA CIMP-L		MSI	40.7158	8.22366	48.9394	0.086539	C2	0.28619721213701199	0.36	NA	4	0.08	131	176
TCGA.BR.8364	female	III	white	42	0	22.5	Cluster1	0.370796	low	Non-CIMP	Diffuse	CIN	0.584038	0	0.584038	0.125601	C3	0.33709476093148999	0.83	NA	4	0.13	132	213
TCGA.BR.8365	female	II	white	70	1	17.7667	Cluster1	0.504039	low	Non-CIMP		CIN	0.611849	0.0310327	0.642882	1.33231	C3	0.39010804129328702	0.72	NA	6	0.24	549	250
TCGA.BR.8366	female	II	white	80	0	0.966667	Cluster1	0.468565	low	CIMP EBV		EBV	4.72793	0.093098	4.82102	0.111031	C2	0.382124370121393	0.67	NA	6	0.04	659	496
TCGA.BR.8367	male	III	white	55	1	26.7	Cluster1	0.668636	low	GEA CIMP-L		GS	1.7243	0.124131	1.84843	0.0199447	C1	0.33219085413996902	0.62	NA	1	7.0000000000000007E-2	88	84
TCGA.BR.8368	female	I	white	84	0	4.36667	Cluster2	1.04608	high	GEA CIMP-L		MSI	25.058	5.77208	30.8301	0	C1	0.15351078286363701	0.26	NA	2	0.01	312	176
TCGA.BR.8369	female	III	white	76	0	14.2333	Cluster1	0.469944	low	GEA CIMP-L		CIN	6.1463	0.217229	6.36353	0.781134	C1	0.30965697412088899	0.71	NA	15	0.35	32	38
TCGA.BR.8371	male	III	white	62	1	11.9667	Cluster1	0.68343	low	Non-CIMP		GS	0.63966	0	0.63966	0	C3	0.335029536614047	0.05	NA	0	0	NA	169
TCGA.BR.8372	male	III	white	63	0	31.7	Cluster2	0.659428	low	CIMP-H		MSI	33.5126	6.11344	39.6261	0	C2	0.188512923462547	0.3	NA	2	0	79	246
TCGA.BR.8373	female	III	white	65	0	15	Cluster1	0.6497	low	Non-CIMP	Intestinal	CIN	2.61426	0.186196	2.80046	0.609303	C3	0.18852762537013301	0.42	NA	15	0.11	134	117
TCGA.BR.8380	male	III	white	55	1	0	Cluster1	0.351865	low	GEA CIMP-L		GS	2.30834	0.124131	2.43247	0	C1	0.27792043061646499	0.74	NA	0	0.12	116	91
TCGA.BR.8381	male	II	white	51	0	7.46667	Cluster1	0.68392	high	CIMP EBV		EBV	3.78234	0.0310327	3.81337	0.161331	C2	0.39823296205409803	0.66	NA	8	0.16	355	338
TCGA.BR.8382	female	III	white	67	1	25.4	Cluster2	1.10837	high	CIMP-H		MSI	24.3627	4.18941	28.5521	0	C2	0.52105831624994203	0.62	NA	2	0.02	121	43
TCGA.BR.8384	male	III	white	69	0	3.76667	Cluster1	0.48388	low	Non-CIMP		GS	1.50181	0	1.50181	0.0827698	C3	0.279845132107925	0.85	NA	0	0.39	93	115
TCGA.BR.8483	male	III	white	59	0	5.46667	Cluster2	1.07458	high	Non-CIMP	Intestinal	CIN	3.61547	0.279294	3.89477	0.954656	C2	5.7643198780947098E-2	0.25	NA	19	7.0000000000000007E-2	22	21
TCGA.BR.8484	male	III	white	61	1	25.5333	Cluster1	0.718609	high	Non-CIMP		CIN	2.28053	0	2.28053	1.44015	C2	0.31858207260701998	0.61	NA	16	0.32	502	467
TCGA.BR.8485	female	III	white	68	0	9.33333	Cluster1	0.48584	low	Non-CIMP		CIN	9.53928	0.186196	9.72548	0.187917	C1	0.23699879526841899	0.62	NA	19	0.47	252	152
TCGA.BR.8486	female	I	white	90	0	0	Cluster1	0.572823	low	Non-CIMP		CIN	1.58525	0.124131	1.70938	1.05643	C1	0.21144868884359799	0.35	NA	5	0.48	290	294
TCGA.BR.8487	female	II	white	64	0	1.13333	Cluster2	1.0906	high	CIMP-H		MSI	74.5622	14.8957	89.4578	0.027615	C1	7.9311233410535906E-2	0.18	NA	4	0	40	50
TCGA.BR.8588	female	II	white	55	0	12.9667	Cluster1	0.617531	low	GEA CIMP-L		CIN	3.47642	0.155163	3.63158	0	C2	0.48545758906847603	0.73	NA	4	7.0000000000000007E-2	50	111
TCGA.BR.8589	male	III	white	56	0	27.5	Cluster2	1.36359	high	CIMP EBV		EBV	32.7061	0.310327	33.0164	0	C2	0.27815768293322002	0.47	NA	5	0.02	78	271
TCGA.BR.8590	male	III	white	62	1	9.46667	Cluster1	0.731046	high	Non-CIMP		CIN	3.64328	0.124131	3.76741	0.0294439	C2	0.39996171619260401	0.69	NA	5	0.54	358	207
TCGA.BR.8591	male	III	white	79	0	28.5333	Cluster1	0.97854	high	CIMP-H		MSI	37.5175	8.44089	45.9584	0.558674	C2	0.27474568772503999	0.73	NA	2	0	470	163
TCGA.BR.8592	female	III	white	63	1	6.36667	Cluster1	0.431777	low	Non-CIMP	Diffuse	GS	1.02902	0.0310327	1.06005	0	C3	0.300283006858301	0.83	NA	0	0	308	161
TCGA.BR.8676	male	III	white	59	0	7.63333	Cluster2	0.746761	high								NA	0.30836090813497202	0.42	NA	4	0.05	NA	NA
TCGA.BR.8677	female	III	white	74	0	27.1	Cluster1	0.439165	low	Non-CIMP		CIN	2.14147	0.0620653	2.20354	0.144116	C2	0.38118443380259898	0.74	NA	3	0.31	47	163
TCGA.BR.8678	male	I	white	76	0	25.1333	Cluster1	0.890788	high	Non-CIMP		CIN	3.17049	0.248261	3.41875	0.178663	C2	0.116771098484346	0.3	NA	17	0.24	66	57
TCGA.BR.8679	female	I	white	63	0	0	Cluster1	0.702426	high	GEA CIMP-L		CIN	4.86698	0.155163	5.02215	1.2266	C2	0.17235894401559601	0.47	NA	26	0.23	39	13
TCGA.BR.8680	male	IV	asian	45	0	32.4	Cluster2	1.13087	high	CRC CIMP-L	Intestinal	HM-SNV	177.408	0.589621	177.998	0	C1	0.14156042643029601	0.32	NA	2	0.05	3	15
TCGA.BR.8682	male	II	asian	52	0	33.0333	Cluster1	0.859224	high	GEA CIMP-L	Intestinal	CIN	2.03023	0.155163	2.18539	0.829621	C3	0.235838137487314	0.55000000000000004	NA	8	0.04	33	111
TCGA.BR.8683	male	III	asian	75	1	10	Cluster1	0.523004	low	Non-CIMP	Intestinal	CIN	4.39419	0.124131	4.51832	0.758293	C2	0.259644847593128	0.42	NA	12	0.24	30	150
TCGA.BR.8686	male	III	asian	69	1	21.1667	Cluster1	0.544724	low	CIMP EBV	Intestinal	EBV	3.36517	0.093098	3.45827	1.07052	C3	0.28567082021353402	0.72	NA	10	0.35	201	115
TCGA.BR.8687	female	III	white	67	1	8.33333	Cluster1	0.587498	low	Non-CIMP		CIN	5.42321	0.0620653	5.48527	1.90866	C1	0.14331548463597199	0.38	NA	14	0.36	38	52
TCGA.BR.8690	female	III	white	54	0	10.8333	Cluster2	0.897597	high								NA	0.37216151914772799	0.66	NA	18	0.42	NA	NA
TCGA.BR.A44T	female	II	white	53	0	34.6	Cluster1	0.627285	low	Non-CIMP	Diffuse	GS	0.611849	0.0310327	0.642882	0.648021	C2	0.65773394880054603	0.36	NA	0	0.02	18	444
TCGA.BR.A44U	male	III	white	70	1	14.0667	Cluster1	0.493226	low	GEA CIMP-L		CIN	2.66989	0.093098	2.76298	1.17376	C2	0.20040925693108999	0.38	NA	9	0.2	NA	9
TCGA.BR.A4CR	female	III	white	70	0	0	Cluster2	0.598946	low	Non-CIMP		CIN	1.91898	0.124131	2.04311	1.38443	C1	9.1112189324963705E-2	0.23	NA	18	0.31	20	17
TCGA.BR.A4CS	male	III	white	77	1	1.5	Cluster2	0.504792	low	GEA CIMP-L		CIN	4.53325	0.341359	4.87461	1.47256	C2	0.34368412878919902	0.57999999999999996	NA	21	0.34	29	21
TCGA.BR.A4IV	male	III	asian	47	1	28.9667	Cluster1	0.355503	low	Non-CIMP	Diffuse	GS	0.889962	0	0.889962	0.0195283	C3	0.32684853169432099	0.4	NA	0	7.0000000000000007E-2	154	55
TCGA.BR.A4J4	male	III	asian	39	0	0.533333	Cluster2	0.531054	low	CIMP EBV		EBV	2.47521	0.0310327	2.50624	0.347345	C1	0.31830922233468201	0.55000000000000004	NA	9	0.03	66	52
TCGA.BR.A4J5	male	III	asian	56	0	28.7333	Cluster1	0.593994	low	Non-CIMP	Intestinal	GS	2.6977	0.0620653	2.75976	0.267091	C1	0.41440021556516599	0.77	NA	2	0.12	139	85
TCGA.BR.A4J6	female	II	white	69	0	0.666667	Cluster1	0.657362	low	Non-CIMP		CIN	0.945585	0.0620653	1.00765	1.38495	C1	9.5232696434470798E-2	0.38	NA	3	0.01	556	55
TCGA.BR.A4J7	male	II	asian	49	0	32.9667	Cluster1	0.906051	high	Non-CIMP	Intestinal	CIN	1.61306	0	1.61306	0.856949	C3	0.34922918493357102	0.59	NA	11	0.43	108	95
TCGA.BR.A4J8	female	III	white	71	0	13.7	Cluster1	0.856132	high	CIMP-H		CIN	2.80894	0.0620653	2.87101	1.21627	C1	0.108237881307453	0.41	NA	24	0.55000000000000004	25	36
TCGA.BR.A4J9	male	II	white	55	0	0.466667	Cluster1	0.521668	low	Non-CIMP		GS	1.16808	0.093098	1.26117	0	C3	0.31020578136807703	0.01	NA	0	0.3	344	107
TCGA.BR.A4PF	male	III	white	72	0	1.16667	Cluster2	1.15717	high	GEA CIMP-L		CIN	2.92019	0.186196	3.10638	1.57414	C2	0.31208925059099102	0.5	NA	19	0.09	95	109
TCGA.BR.A4QL	female	III	white	75	1	16.3667	Cluster2	1.06366	high								NA	7.7354924023186805E-2	0.19	NA	2	0	NA	NA
TCGA.CD.5798	male	II	asian	82	0	13.6	Cluster1	0.523025	low	Non-CIMP	Intestinal	GS	2.66989	0.124131	2.79402	0.0698164	C1	0.21468514997718	0.81	NA	1	0.12	14	34
TCGA.CD.5799	male	II	asian	45	0	13.2	Cluster1	0.517891	low	Non-CIMP	Intestinal	CIN	1.2237	0.0310327	1.25473	1.17327	C1	0.20217253163582999	0.37	NA	19	0.5	34	7
TCGA.CD.5800	female	II	asian	51	0	13.3333	Cluster2	0.84617	high	Non-CIMP	Intestinal	CIN	4.9226	0.124131	5.04673	1.52647	C2	0.30350535655740701	0.53	NA	14	0.44	44	49
TCGA.CD.5801	male	III	asian	69	1	13.3667	Cluster2	0.901749	high	CIMP EBV		EBV	12.5151	0.186196	12.7013	0.0254519	C2	0.39567482981993002	0.69	NA	24	0.09	255	175
TCGA.CD.5803	female	II	asian	78	1	11.3667	Cluster1	0.506963	low	Non-CIMP		CIN	1.08464	0.0310327	1.11567	0.0422705	C2	0.45390587418452	0.73	NA	9	0.39	55	687
TCGA.CD.5804	male	Unknown	asian	90	0	0	Cluster1	0.707859	high	Non-CIMP		CIN	2.19709	0.186196	2.38329	1.7697	C2	0.38562437924802601	0.56999999999999995	NA	11	0.16	122	92
TCGA.CD.5813	male	II	asian	60	1	12.5667	Cluster1	0.517281	low								C3	0.32231676276201099	NA	NA	NA	NA	311	197
TCGA.CD.8524	female	II	asian	61	0	12.9333	Cluster1	0.416514	low	GEA CIMP-L	Intestinal	CIN	4.44981	0.155163	4.60498	1.40829	C2	0.283407580568034	0.62	NA	12	0.15	113	133
TCGA.CD.8525	female	III	asian	82	0	12.7667	Cluster2	1.17672	high								NA	0.39273800741815801	0.7	NA	17	0.21	NA	NA
TCGA.CD.8526	female	III	asian	73	0	12.7	Cluster1	0.588441	low	Non-CIMP	Intestinal	CIN	1.36275	0.124131	1.48689	0.95638	C2	0.43219144229179401	0.68	NA	17	0.08	402	185
TCGA.CD.8527	female	II	asian	72	1	7.26667	Cluster2	1.03523	high								NA	0.103171598140014	0.25	NA	14	0.22	NA	NA
TCGA.CD.8528	female	III	asian	43	0	12.5	Cluster2	1.12724	high	CIMP-H		CIN	3.05925	0.0310327	3.09028	1.5053	C4	0.231845656186179	0.45	NA	19	0.12	107	26
TCGA.CD.8529	male	IV	asian	65	0	12.4667	Cluster1	0.521562	low	Non-CIMP	Intestinal	HM-SNV	11.9032	0.527555	12.4308	0	C2	0.46584831512942798	0.01	NA	0	0.67	703	398
TCGA.CD.8530	male	II	asian	51	0	12.5667	Cluster1	0.342874	low	Non-CIMP	Diffuse	CIN	2.64208	0.0620653	2.70414	1.42612	C1	0.343856384392557	0.81	NA	21	0.25	16	81
TCGA.CD.8531	female	III	asian	66	0	12.7667	Cluster1	0.510813	low	CIMP-H	Diffuse	GS	6.81377	0.341359	7.15513	0.0561473	C2	6.9849194255079405E-2	0.15	NA	1	0	76	22
TCGA.CD.8532	male	II	asian	52	1	11.8	Cluster2	0.858202	high	Non-CIMP		CIN	1.14026	0.0620653	1.20233	0	C2	0.312199959701084	0.5	NA	10	0.13	467	402
TCGA.CD.8533	male	II	asian	48	0	15.6	Cluster1	0.825563	high								NA	8.3993921725970103E-2	0.21	NA	15	0.28000000000000003	132	NA
TCGA.CD.8534	male	II	asian	41	0	12.2333	Cluster1	0.994622	high	Non-CIMP	Diffuse	GS	1.80774	0.0310327	1.83877	0.0420566	C2	0.26550906171043298	0.05	NA	9	0.96	47	81
TCGA.CD.8535	male	III	asian	59	0	13	Cluster2	0.826112	high	GEA CIMP-L		CIN	7.95404	0.310327	8.26437	0.00196057	C4	3.3492003425881899E-2	0.09	NA	18	0.2	NA	8
TCGA.CD.A486	male	II	asian	68	1	6.4	Cluster1	0.800585	high	Non-CIMP		CIN	2.61426	0.186196	2.80046	1.4652	C2	0.18021477290920401	0.43	NA	18	0.14000000000000001	315	65
TCGA.CD.A487	male	II	asian	51	0	12.4667	Cluster1	1.14885	high	Non-CIMP	Diffuse	CIN	5.28415	0.093098	5.37725	0.697538	C2	0.42984492664658402	0.57999999999999996	NA	13	0.06	1	15
TCGA.CD.A489	male	II	asian	58	1	11.4667	Cluster1	0.528463	low	Non-CIMP	Diffuse	CIN	2.19709	0.0620653	2.25916	0.233191	C1	0.31032237099565602	0.53	NA	10	0.23	19	85
TCGA.CD.A48A	male	II	asian	57	0	12.6	Cluster2	1.08944	high	Non-CIMP		CIN	6.73034	0.0620653	6.79241	0.975877	C2	9.8222107875518994E-2	NA	NA	14	NA	59	26
TCGA.CD.A48C	female	II	asian	79	1	11.7667	Cluster1	0.394034	low	GEA CIMP-L		CIN	6.48004	0.093098	6.57314	1.77898	C1	9.60274821306044E-2	0.42	NA	20	0.32	135	118
TCGA.CD.A4MG	male	II	asian	76	1	6.66667	Cluster1	0.584968	low	CIMP-H	Diffuse	MSI	61.8524	12.4131	74.2655	0	C1	0.213519459826019	0.38	NA	7	0.05	70	70
TCGA.CD.A4MH	female	II	asian	86	0	12.3667	Cluster2	0.668515	low	Non-CIMP		CIN	2.4474	0.155163	2.60256	0.166258	C1	0.20635626123043799	0.46	NA	22	7.0000000000000007E-2	271	79
TCGA.CG.4301	female	IV	not reported	75	0	3.06667	Cluster1	0.506685	low	Non-CIMP		CIN	1.61306	0.0310327	1.64409	1.18905	C2	0.14644325677741199	0.57999999999999996	NA	7	0.03	9	27
TCGA.CG.4304	male	I	not reported	84	0	0	Cluster1	0.702725	high	Non-CIMP		CIN	1.9746	0.186196	2.1608	0	C6	0.227014844563344	0.42	NA	5	0.04	390	36
TCGA.CG.4305	male	II	not reported	69	0	16.1667	Cluster1	0.625869	low	GEA CIMP-L		MSI	31.0653	6.39273	37.458	0	C2	0.30214115463021202	0.61	NA	7	0	36	22
TCGA.CG.4306	male	IV	not reported	90	1	0.0333333	Cluster2	0.634858	low	CIMP-H		MSI	28.6179	6.3617	34.9796	0	C2	0.269627150763318	0.49	NA	0	0.01	178	18
TCGA.CG.4436	male	I	not reported	57	0	8.1	Cluster2	0.647966	low	Non-CIMP	Intestinal	CIN	5.03385	0.155163	5.18901	0.917706	C2	0.26261596988500502	0.36	NA	14	0.69	18	14
TCGA.CG.4437	male	II	not reported	83	0	8.16667	Cluster1	0.74493	high	CIMP-H	Intestinal	HM-SNV	15.1294	0.93098	16.0603	0	C2	0.306603054756032	0.63	NA	7	0.34	362	119
TCGA.CG.4438	male	IV	not reported	56	0	54.8333	Cluster2	0.790065	high	Non-CIMP	Intestinal	CIN	3.9214	0.124131	4.04553	1.07065	C2	0.12713091662980899	0.34	NA	17	0.27	36	59
TCGA.CG.4440	female	IV	not reported	68	1	4.06667	Cluster2	0.425717	low	Non-CIMP	Intestinal	CIN	3.67109	0.155163	3.82626	1.14575	C2	0.29775413210938301	0.5	NA	13	0.23	3	9
TCGA.CG.4441	male	III	not reported	83	1	14.2	Cluster1	0.885073	high	Non-CIMP	Intestinal	GS	3.36517	0.155163	3.52033	0	C1	0.25542149212340598	0.37	NA	4	0.06	727	114
TCGA.CG.4442	male	I	not reported	85	0	0	Cluster1	0.682682	low	CIMP-H	Intestinal	MSI	36.2103	8.50295	44.7133	0	C1	0.15698829046833301	0.27	NA	2	0	22	4
TCGA.CG.4443	male	I	not reported	68	0	30.4	Cluster2	0.849971	high	Non-CIMP	Intestinal	CIN	2.78113	0.155163	2.9363	0	C4	3.3317890729729502E-2	0.13	NA	3	0.04	2	3
TCGA.CG.4444	male	III	not reported	76	0	47.7	Cluster1	0.502206	low	Non-CIMP	Diffuse	CIN	5.31196	0.0620653	5.37403	1.38124	C2	0.20264980527926199	0.51	NA	16	0.38	181	32
TCGA.CG.4460	female	IV	not reported	66	1	22.3	Cluster1	0.607644	low
TCGA.CG.4462	female	IV	not reported	72	1	0	Cluster1	0.328693	low	GEA CIMP-L	Diffuse	GS	2.08585	0.093098	2.17895	0.813811	C6	0.51439425423858298	0.78	NA	4	0.01	68	26
TCGA.CG.4465	female	IV	not reported	69	1	9.13333	Cluster1	0.561685	low	CIMP-H	Diffuse	MSI	15.9637	3.47566	19.4394	0.0354235	C2	0.17623664101866199	0.33	NA	0	0	27	17
TCGA.CG.4466	female	I	not reported	81	0	19.2333	Cluster2	0.619928	low	Non-CIMP	Intestinal	CIN	5.61789	0.248261	5.86615	1.04104	C1	5.0863471861721299E-2	0.21	NA	13	0.18	6	6
TCGA.CG.4469	male	IV	not reported	70	1	7.16667	Cluster2	0.898924	high	CIMP-H	Intestinal	CIN	9.23336	0.186196	9.41956	0.581758	C4	0.10261728705818	0.18	NA	9	0.06	NA	14
TCGA.CG.4475	male	II	not reported	76	0	23.3	Cluster1	0.495299	low	Non-CIMP		CIN	1.52962	0.124131	1.65375	0.575617	C4	0.174603170787788	0.56999999999999995	NA	13	0.13	17	11
TCGA.CG.4476	male	III	not reported	69	0	0	Cluster1	0.824665	high	Non-CIMP	Diffuse	CIN	3.36517	0.186196	3.55137	1.31157	C2	0.28026025377531799	0.72	NA	15	0.25	85	49
TCGA.CG.4477	female	I	not reported	58	0	31.4	Cluster1	0.44628	low	Non-CIMP	Intestinal	CIN	1.64087	2.51365	4.15451	0.0102036	C2	0.30151113039810301	0.51	NA	4	0.14000000000000001	319	32
TCGA.CG.5716	male	IV	not reported	86	0	0	Cluster2	0.771926	high
TCGA.CG.5717	male	II	not reported	58	1	7.06667	Cluster2	0.53627	low	Non-CIMP		GS	3.78234	0.124131	3.90647	1.00603	C2	0.34702931049868402	0.77	NA	4	0.37	119	142
TCGA.CG.5718	female	II	not reported	78	1	36.5	Cluster2	0.756004	high	Non-CIMP	Intestinal	CIN	2.39177	0.0620653	2.45384	0	C2	0.267027506134559	0.42	NA	11	0.1	679	130
TCGA.CG.5719	female	IV	not reported	54	0	1.03333	Cluster1	0.502638	low	Non-CIMP	Intestinal	CIN	2.22491	0.0620653	2.28697	0.116062	C1	0.29466747151769501	0.56999999999999995	NA	9	0.19	60	64
TCGA.CG.5720	male	I	not reported	71	1	1	Cluster1	0.341703	low	CIMP-H		CIN	2.50302	0.0620653	2.56508	0	C1	0.26583652694424098	0.37	NA	0	0.1	397	260
TCGA.CG.5721	male	IV	not reported	58	0	6.1	Cluster2	1.0738	high	GEA CIMP-L	Intestinal	MSI	115.473	13.6233	129.096	0	C2	0.451733480413407	0.51	NA	0	0	206	369
TCGA.CG.5722	female	IV	not reported	67	0	1	Cluster2	1.03059	high	CIMP EBV	Intestinal	EBV	2.53083	0.124131	2.65496	0	C2	0.36653876196402602	0.75	NA	17	0.09	453	266
TCGA.CG.5723	male	II	not reported	83	0	83.2	Cluster2	0.749193	high	Non-CIMP		MSI	44.2478	10.7994	55.0472	0.0280087	C2	0.39166048400297299	0.53	NA	0	0	358	87
TCGA.CG.5724	male	IV	not reported	59	1	12.2	Cluster2	0.690509	high	GEA CIMP-L	Diffuse	CIN	3.03143	0.155163	3.1866	1.49743	C2	0.22508269406557899	0.35	NA	13	0.31	43	50
TCGA.CG.5725	male	I	not reported	72	1	15.2333	Cluster2	0.958595	high								NA	7.2151485079583202E-2	0.09	NA	8	0.1	40	NA
TCGA.CG.5726	male	I	not reported	73	1	29.3667	Cluster2	1.25564	high	GEA CIMP-L	Intestinal	MSI	32.8452	8.25469	41.0999	0	C1	7.2204967482420002E-2	0.1	NA	6	0	34	29
TCGA.CG.5732	male	IV	not reported	66	1	70	Cluster2	0.975283	high	Non-CIMP	Intestinal	CIN	1.94679	0.0620653	2.00886	0.885952	C2	0.33460322617857102	0.42	NA	5	0.4	1101	282
TCGA.CG.5734	male	III	not reported	68	1	8.1	Cluster2	0.465968	low	Non-CIMP	Intestinal	CIN	2.47521	0.093098	2.56831	1.1548	C2	0.40998646431656	0.81	NA	16	0.51	382	119
TCGA.D7.5577	female	III	white	53	1	26.0667	Cluster2	0.863053	high	CIMP EBV	Intestinal	EBV	3.4486	0.155163	3.60377	0	C2	0.22128511650326199	0.36	NA	3	0.06	101	219
TCGA.D7.5578	male	III	white	80	0	12.8333	Cluster1	0.696639	high	Non-CIMP	Intestinal	CIN	7.00845	0.0620653	7.07052	0.00785104	C1	0.30631309616865399	0.4	NA	2	0.54	1356	239
TCGA.D7.6519	female	Unknown	white	64	0	20.8333	Cluster1	0.720396	high	Non-CIMP	Diffuse	CIN	1.50181	0.093098	1.59491	1.50473	C2	8.1305548382077097E-2	0.26	NA	23	0.11	2	41
TCGA.D7.6520	male	III	white	53	0	19.1	Cluster1	0.775145	high	Non-CIMP	Intestinal	CIN	1.89117	0.093098	1.98427	0.00270629	C2	0.14419221213751601	0.48	NA	10	0.06	500	84
TCGA.D7.6521	male	Unknown	white	65	0	18.8	Cluster1	0.584368	low	Non-CIMP	Diffuse	CIN	2.19709	0.0620653	2.25916	1.48354	C1	0.344638958145078	0.77	NA	27	0.45	593	299
TCGA.D7.6522	male	I	white	58	0	18.8667	Cluster1	0.569508	low	Non-CIMP	Diffuse	GS	1.52962	0.0310327	1.56066	0	C3	0.63293774362345301	0.92	NA	0	0.02	530	657
TCGA.D7.6524	male	II	white	53	0	18.1	Cluster1	0.489248	low	Non-CIMP	Diffuse	GS	2.89238	0.0620653	2.95444	0.0542444	C1	0.41427150948904701	0.82	NA	2	0.1	48	111
TCGA.D7.6525	male	III	white	58	1	13.5333	Cluster1	0.366494	low	CIMP-H	Diffuse	CIN	5.00604	0.217229	5.22327	0	C2	0.207974652007544	0.37	NA	6	0.19	36	39
TCGA.D7.6526	female	III	white	67	0	17.4333	Cluster2	0.585147	low	Non-CIMP	Intestinal	CIN	6.06287	0.341359	6.40423	1.71011	C2	0.127499107300107	0.4	NA	18	0.4	54	39
TCGA.D7.6527	male	II	white	62	1	10.4	Cluster2	0.792662	high	Non-CIMP	Intestinal	CIN	6.28536	0.248261	6.53362	1.54154	C1	0.18270462146015401	0.54	NA	22	0.2	602	90
TCGA.D7.6528	female	I	white	70	0	15.4333	Cluster2	0.780243	high	Non-CIMP	Intestinal	HM-SNV	9.84521	0.310327	10.1555	1.11757	C2	0.17527567762014401	0.38	NA	20	0.28000000000000003	11	10
TCGA.D7.6815	female	II	white	70	0	16.2	Cluster1	0.816446	high	Non-CIMP	Intestinal	CIN	3.6711	0.341359	4.01245	0.399208	C1	0.10142842926163	0.18	NA	4	0.54	106	52
TCGA.D7.6818	male	III	white	53	1	12.5333	Cluster1	0.526581	low	Non-CIMP	Diffuse	CIN	4.422	0.124131	4.54613	0.692415	C1	0.438994461626949	0.56999999999999995	NA	13	0.25	107	53
TCGA.D7.6822	male	I	white	77	0	12.5	Cluster2	1.04261	high	GEA CIMP-L	Intestinal	CIN	7.17532	0.248261	7.42358	0.939613	C2	0.17930447176466099	0.27	NA	13	0.13	28	50
TCGA.D7.8570	male	III	white	44	0	25.0667	Cluster1	0.820362	high	CIMP EBV	Intestinal	EBV	3.58766	0.186196	3.77386	0.0224531	C2	0.41446586379227801	0.68	NA	8	0.03	679	372
TCGA.D7.8572	male	II	white	57	0	17.0333	Cluster1	0.683585	high	Non-CIMP		GS	5.59008	0.0620653	5.65214	0	C1	0.34205850017247902	0.56999999999999995	NA	0	0.03	436	227
TCGA.D7.8573	male	II	white	57	0	19.7667	Cluster2	0.907521	high	CIMP EBV	Intestinal	EBV	2.39177	0.093098	2.48487	0.955996	C1	0.189367276849464	0.38	NA	8	0.23	188	56
TCGA.D7.8574	male	III	white	72	0	17.4333	Cluster1	0.650878	low	Non-CIMP		GS	1.2237	0	1.2237	0.252587	C3	0.60320443510960298	0.87	NA	0	0.11	397	344
TCGA.D7.8575	male	III	white	75	1	18.4667	Cluster2	0.569684	low	Non-CIMP	Intestinal	CIN	1.36276	0.186196	1.54895	1.13032	C3	0.18457123533171901	0.34	NA	8	7.0000000000000007E-2	676	130
TCGA.D7.8576	female	III	white	54	1	14.8667	Cluster1	0.816737	high	Non-CIMP	Intestinal	CIN	1.58525	0.0620653	1.64731	0	C2	0.17284229552754299	0.31	NA	12	0.33	168	51
TCGA.D7.8578	male	I	white	72	0	21.4333	Cluster1	0.549452	low	Non-CIMP		CIN	1.61306	0.0620653	1.67512	1.21415	C1	0.200877251784949	0.65	NA	11	0.35	194	81
TCGA.D7.8579	female	II	white	66	0	21.2	Cluster1	0.66381	low	Non-CIMP	Intestinal	GS	3.30955	0	3.30955	1.43385	C3	0.37879270229171103	0.75	NA	2	0.03	304	145
TCGA.D7.A4YU	male	III	white	73	0	16.6667	Cluster1	1.03204	high	CIMP-H	Intestinal	CIN	6.81377	0.124131	6.93791	1.28749	C2	0.34497665807899602	0.67	NA	26	0.08	312	274
TCGA.D7.A4YX	male	II	white	63	0	36.9333	Cluster2	0.889819	high	CIMP EBV		EBV	2.33615	0.093098	2.42925	0.788078	C2	0.23245703171173299	0.45	NA	7	0.09	207	180
TCGA.D7.A4Z0	female	II	white	60	0	14.9667	Cluster1	0.483287	low	GEA CIMP-L	Intestinal	GS	8.70495	0.155163	8.86011	0.922082	C3	0.48802613995672001	0.69	NA	2	0.03	93	172
TCGA.D7.A6EV	female	II	white	71	0	11.4	Cluster2	1.05135	high	GEA CIMP-L		CIN	4.9226	0.217229	5.13983	1.6964	C1	0.30248352929584299	0.41	56	19	0.31	103	44
TCGA.D7.A6EX	female	III	white	72	0	11.4667	Cluster1	0.779201	high	Non-CIMP		CIN	3.69891	0.0620653	3.76097	0.930403	C1	8.2464355274866993E-2	0.23	61	21	0.15	59	54
TCGA.D7.A6EY	female	III	white	72	1	11.6	Cluster1	1.19193	high	Non-CIMP	Intestinal	MSI	36.2382	6.48583	42.724	0	C2	0.43489176462317097	0.61	NA	2	0.04	334	294
TCGA.D7.A6EZ	male	III	white	66	1	20.6	Cluster2	0.857651	high	CIMP EBV	Intestinal	EBV	7.23095	0.620653	7.8516	0	C2	0.21078159436921801	0.33	122	3	0	53	183
TCGA.D7.A6F0	female	I	white	79	0	22.6	Cluster2	1.24014	high	Non-CIMP	Intestinal	CIN	3.78234	0.093098	3.87544	1.06508	C1	0.151051302528593	0.44	NA	17	0.19	299	156
TCGA.D7.A6F2	male	I	white	62	0	15.8667	Cluster1	0.733787	high	Non-CIMP	Intestinal	CIN	2.03023	0	2.03023	1.02117	C3	0.153793238708201	0.37	NA	19	0.24	253	184
TCGA.D7.A747	male	II	white	57	1	8.5	Cluster1	0.819575	high	Non-CIMP		CIN	3.05925	0.093098	3.15234	0.245783	C2	0.33906143749546602	0.84	NA	9	0.14000000000000001	NA	107
TCGA.D7.A748	female	IV	white	41	1	4.4	Cluster1	0.416476	low	Non-CIMP	Diffuse	GS	1.19589	0	1.19589	0	C6	0.52386788520207594	0.85	NA	2	0.09	21	87
TCGA.D7.A74A	female	III	white	61	0	20.2333	Cluster2	0.795998	high	GEA CIMP-L	Intestinal	CIN	4.47762	0.124131	4.60175	0	C1	6.02304962595289E-2	0.13	NA	20	0.1	62	91
TCGA.EQ.8122	female	II	white	71	1	8.1	Cluster1	0.488263	low	Non-CIMP	Intestinal	CIN	5.1451	0.155163	5.30026	1.24523	C2	0.17530674919394801	0.53	NA	20	0.31	24	35
TCGA.F1.6177	male	I	black or african american	90	1	0	Cluster2	0.520203	low	CIMP-H		MSI	32.7895	7.01338	39.8029	0	C2	6.5638154112272501E-2	0.13	NA	4	0	3	78
TCGA.F1.6874	male	I	white	79	0	14.6667	Cluster2	0.506985	low	GEA CIMP-L	Intestinal	MSI	23.3059	5.80311	29.109	0	C1	0.32198253530037202	0.4	NA	4	7.0000000000000007E-2	52	119
TCGA.F1.6875	male	I	black or african american	79	1	73.2333	Cluster2	0.493087	low	Non-CIMP		CIN	2.72551	0.0310327	2.75654	1.36997	C1	3.52966563648449E-2	0.11	NA	23	0.09	10	10
TCGA.F1.A448	male	III	white	70	0	21.5667	Cluster1	0.436792	low	GEA CIMP-L	Intestinal	MSI	15.9359	2.76191	18.6978	0.0315466	C1	0.47666065363188098	0.7	NA	4	0.78	270	101
TCGA.F1.A72C	male	II	asian	68	0	11.5333	Cluster1	0.757621	high	Non-CIMP	Intestinal	CIN	1.52962	0.186196	1.71582	0.723886	C2	0.30736253773810002	0.61	23	12	0.05	24	51
TCGA.FP.7735	male	I	black or african american	77	1	3.53333	Cluster1	0.532044	low	Non-CIMP		CIN	1.61306	0.0620653	1.67512	0.612961	C1	0.306918893098449	0.54	NA	NA	0.1	286	201
TCGA.FP.7829	male	II	white	69	0	19.8	Cluster1	0.883096	high	CIMP-H	Intestinal	CIN	7.20313	0.248261	7.45139	0.978303	C1	0.101146001385144	0.27	NA	14	7.0000000000000007E-2	25	23
TCGA.FP.7916	male	III	asian	77	1	14.2667	Cluster1	0.697652	high	CIMP EBV	Diffuse	EBV	2.97581	0.093098	3.06891	0	C2	0.35852953759676498	0.7	NA	19	0.13	723	440
TCGA.FP.7998	male	III	white	77	0	22.6	Cluster1	0.941718	high	CIMP EBV	Diffuse	EBV	1.94679	0	1.94679	0.423509	C2	0.49375001983343397	0.72	NA	5	0.53	635	445
TCGA.FP.8099	male	II	white	79	0	17.3	Cluster1	1.17795	high	GEA CIMP-L		CIN	4.19951	0.124131	4.32364	0.99128	C2	0.130103047781472	0.4	NA	17	0.39	259	58
TCGA.FP.8209	male	I	white	49	1	60.3667	Cluster1	0.504996	low	Non-CIMP	Diffuse	GS	0.0278113	0	0.0278113	0	C3	0.41981064653865202	NA	NA	NA	NA	26	511
TCGA.FP.8210	male	III	asian	48	1	5.1	Cluster1	0.728095	high	Non-CIMP	Diffuse	GS	0.139057	0	0.139057	0	C3	0.48803828749310002	0.5	NA	0	0	298	381
TCGA.FP.8211	male	II	white	62	0	13.7667	Cluster2	0.819192	high	Non-CIMP		CIN	2.66989	0.248261	2.91815	0.00255598	C2	0.14890877894586799	0.27	NA	5	0.03	67	213
TCGA.FP.8631	male	III	white	68	0	0.566667	Cluster2	0.630471	low	Non-CIMP	Intestinal	CIN	2.80894	0.248261	3.05721	1.85906	C2	0.100655493115892	0.42	NA	18	0.08	144	24
TCGA.FP.A4BF	male	III	white	68	1	5.6	Cluster1	0.454724	low	GEA CIMP-L	Signet ring	CIN	3.00362	0.155163	3.15879	0.893778	C2	0.34060049667022801	0.72	NA	18	0.34	334	154
TCGA.FP.A8CX	male	III	white	60	0	0.233333	Cluster2	0.550098	low	Non-CIMP	Signet ring	CIN	2.61426	0.155163	2.76943	1.37811	C2	0.31744772135213101	0.73	45	17	0.08	449	55
TCGA.FP.A9TM	male	Unknown	white	77	0	6.3	Cluster2	0.977925	high	GEA CIMP-L	Intestinal	CIN	5.06166	0.093098	5.15476	0.96371	C2	0.37552095078299302	0.72	86	12	0.59	91	133
TCGA.HF.7131	female	I	not reported		0	0	Cluster2	0.353204	low
TCGA.HF.7132	male	II	not reported		0	78.3667	Cluster1	0.839808	high	CIMP-H	Intestinal	MSI	33.0677	6.42376	39.4914	0.00735729	C2	0.29850642982049502	0.61	NA	5	0.26	1159	594
TCGA.HF.7133	female	IV	not reported		0	63.9333	Cluster2	0.997172	high	Non-CIMP	Intestinal	CIN	2.05804	0.124131	2.18217	0.448532	C2	0.244968768902567	0.43	NA	10	0.03	821	232
TCGA.HF.7134	male	I	not reported		0	52.9333	Cluster2	0.729763	high								NA	0.13384058781702299	0.24	NA	9	0.03	622	NA
TCGA.HF.A5NB	female	III	not reported	75	0	30.9333	Cluster2	0.942253	high	CIMP-H	Intestinal	MSI	35.5985	7.9754	43.5739	0	C2	3.3934336036628897E-2	0.09	543	2	0.05	5	84
TCGA.HJ.7597	female	I	white	71	1	26.8333	Cluster2	0.930574	high								NA	0.32496527934922798	0.57999999999999996	NA	6	0.41	NA	NA
TCGA.HU.8238	male	Unknown	asian	56	0	1.53333	Cluster2	0.62495	low								NA	0.23679954208648901	0.48	NA	14	0.08	78	NA
TCGA.HU.8244	female	I	asian	77	0	24.7333	Cluster2	1.26045	high								NA	1.79379392991986E-2	0.1	NA	6	0.04	3	NA
TCGA.HU.8249	male	III	asian	76	0	29.3667	Cluster2	0.780644	high	Non-CIMP	Intestinal	CIN	4.33857	0.155163	4.49373	0.703781	C1	7.86826091962647E-2	0.24	67	15	0.26	63	84
TCGA.HU.8602	female	II	asian	58	0	22.6333	Cluster2	0.688527	high	CIMP-H	Diffuse	MSI	41.856	9.15464	51.0107	0	C2	0.416447534142525	0.52	NA	4	0	113	189
TCGA.HU.8604	female	II	asian	82	0	23.1333	Cluster2	0.640954	low	CIMP-H	Intestinal	CIN	6.42442	0.186196	6.61061	1.51639	C2	0.445218957925056	0.74	NA	15	0.1	428	144
TCGA.HU.8608	male	III	asian	70	0	21.3667	Cluster2	1.00447	high	CIMP EBV	Diffuse	EBV	2.64208	0.155163	2.79724	0.787741	C2	0.39553514384361999	0.6	NA	3	0.01	345	418
TCGA.HU.8610	male	I	asian	75	0	0.766667	Cluster2	0.583309	low	Non-CIMP	Intestinal	GS	1.80774	0.0310327	1.83877	0	C6	0.59504791576945903	0.03	NA	8	0.99	101	204
TCGA.HU.A4G2	male	II	asian	45	0	24.6333	Cluster1	0.604054	low	CIMP EBV	Diffuse	EBV	1.50181	0.0620653	1.56388	0	C2	0.13545984682916901	0.32	NA	10	0.21	11	59
TCGA.HU.A4G3	male	II	asian	54	0	5.66667	Cluster2	0.684462	high	GEA CIMP-L	Intestinal	GS	3.08706	0.279294	3.36635	0.0146621	C1	0.280322245635381	0.61	NA	NA	0	29	29
TCGA.HU.A4G8	female	II	asian	71	0	23	Cluster2	1.42111	high	GEA CIMP-L	Diffuse	MSI	39.214	8.37882	47.5928	0.0130578	C2	0.229700874489841	0.49	NA	2	0.24	73	88
TCGA.HU.A4G9	female	I	asian	67	0	24.5333	Cluster2	1.62295	high	CIMP-H	Intestinal	MSI	19.8017	4.90316	24.7048	0	C1	6.4410018065834504E-2	0.13	NA	6	0.33	NA	7
TCGA.HU.A4GC	male	III	asian	74	0	3.3	Cluster1	0.536299	low	GEA CIMP-L	Diffuse	CIN	4.00483	0.093098	4.09793	1.5483	C2	0.16069801324753499	0.67	NA	13	0.17	137	90
TCGA.HU.A4GD	male	II	asian	56	0	23.0667	Cluster2	0.655346	low	Non-CIMP	Intestinal	CIN	2.53083	0.093098	2.62393	0.478501	C2	0.121493677936449	0.18	54	10	0.38	2	17
TCGA.HU.A4GF	male	II	asian	69	0	26.1667	Cluster2	0.790862	high	Non-CIMP	Intestinal	CIN	4.00483	0.341359	4.34619	1.83356	C2	0.2033245556004	0.34	NA	18	0.3	100	93
TCGA.HU.A4GH	male	I	asian	75	0	11.9333	Cluster2	1.12552	high	Non-CIMP	Intestinal	HM-SNV	22.4437	0.217229	22.661	1.13912	C1	0.14138340295118801	0.25	NA	18	0.39	223	55
TCGA.HU.A4GJ	female	III	asian	60	0	21.6667	Cluster1	0.718615	high								NA	0.47361114476903798	NA	NA	NA	NA	2006	NA
TCGA.HU.A4GP	female	II	asian	62	0	9.1	Cluster2	0.559519	low	GEA CIMP-L	Diffuse	CIN	6.17411	0.217229	6.39134	0.690705	C1	0.12603069384512	0.22	NA	6	0.49	24	45
TCGA.HU.A4GQ	male	III	asian	71	1	0.1	Cluster1	0.386475	low	CIMP-H	Intestinal	MSI	48.058	8.93741	56.9954	0	C2	0.175069379718789	0.45	869	6	0	12	38
TCGA.HU.A4GT	female	II	asian	71	0	6.6	Cluster2	0.797458	high	CIMP-H	Intestinal	MSI	35.0979	7.9754	43.0733	0	C2	0.103230489078617	0.22	NA	4	0.11	144	47
TCGA.HU.A4GU	male	II	asian	73	0	6.66667	Cluster2	1.31978	high	CIMP-H	Diffuse	MSI	41.2164	5.24452	46.4609	1.42908	C2	0.10643359417168501	0.24	NA	14	0.08	8	42
TCGA.HU.A4GX	female	III	asian	70	0	20.5333	Cluster2	1.01586	high	Non-CIMP	Diffuse	MSI	31.8996	7.23061	39.1302	0	C2	0.205102881580458	0.48	NA	6	0	300	156
TCGA.HU.A4GY	female	III	asian	76	0	0.266667	Cluster1	0.761732	high	Non-CIMP	Diffuse	CIN	2.00242	0.0310327	2.03345	1.63719	C2	0.49936970886944099	0.79	NA	10	0.44	41	437
TCGA.HU.A4H0	male	III	asian	72	0	2.13333	Cluster2	1.16107	high	CIMP EBV	Diffuse	EBV	5.22853	0.186196	5.41473	0.335041	C2	0.171967860593427	0.67	NA	18	0.13	189	256
TCGA.HU.A4H2	female	III	asian	58	0	13.1333	Cluster2	0.940699	high	Non-CIMP	Intestinal	CIN	5.06166	0.093098	5.15476	0.961228	C1	0.26575914132713702	0.51	NA	16	0.42	299	152
TCGA.HU.A4H3	female	III	asian	56	0	29.4	Cluster2	0.752587	high	CIMP-H	Diffuse	MSI	22.2769	5.46175	27.7386	0.0318792	C2	0.143033923548466	0.27	NA	3	0.04	88	40
TCGA.HU.A4H4	female	II	asian	53	0	24.1667	Cluster2	1.55733	high	GEA CIMP-L	Intestinal	MSI	18.6614	2.04816	20.7096	0.648546	C2	0.43534723836377398	0.63	NA	12	0.28000000000000003	200	199
TCGA.HU.A4H5	male	I	asian	71	0	24.1333	Cluster2	0.916737	high	Non-CIMP	Intestinal	CIN	7.73155	0.46549	8.19704	0.00662339	C1	0.20926820577253899	0.36	NA	8	0.12	379	55
TCGA.HU.A4H6	female	III	asian	72	0	21.4667	Cluster1	0.595008	low	GEA CIMP-L	Intestinal	CIN	3.58766	0.0620653	3.64973	1.47848	C2	0.38163889383774402	0.77	NA	20	0.3	336	83
TCGA.HU.A4HB	male	II	asian	68	1	15.9	Cluster1	0.991679	high								NA	0.432691837035385	0.34	NA	0	0.04	806	NA
TCGA.HU.A4HD	male	III	asian	73	0	33.8667	Cluster1	0.638771	low	Non-CIMP	Intestinal	CIN	5.33978	0.186196	5.52597	1.20867	C1	0.24334849199692701	0.47	NA	20	0.17	230	109
TCGA.IN.7806	male	II	white	50	0	36.8667	Cluster1	0.920768	high	Non-CIMP	Diffuse	CIN	2.25272	0.093098	2.34581	0	C3	0.199015831358164	0.35	NA	9	0.04	16	50
TCGA.IN.7808	male	Unknown	white	59	1	3.5	Cluster1	0.750497	high	GEA CIMP-L	Diffuse	CIN	3.28174	0.093098	3.37483	1.13965	C2	0.430439011391958	0.7	NA	28	0.31	319	850
TCGA.IN.8462	male	II	white	80	0	19.0667	Cluster2	0.3938	low	GEA CIMP-L		CIN	3.28174	0.217229	3.49897	1.14642	C2	0.200409691703934	0.45	NA	5	0.26	56	34
TCGA.IN.8663	male	II	white	68	1	3.43333	Cluster2	0.347046	low	CIMP-H		CIN	4.81136	0.124131	4.93549	0.263227	C2	5.99080244401392E-2	0.25	NA	15	0.14000000000000001	NA	11
TCGA.IN.A6RI	male	I	white	45	0	18.6333	Cluster2	1.45016	high	Non-CIMP		CIN	3.05925	0	3.05925	1.1062	C2	0.26707548162969302	0.3	20	10	0.31	35	15
TCGA.IN.A6RJ	male	I	white	64	0	12.6333	Cluster2	1.2069	high	Non-CIMP		CIN	4.11608	0.0620653	4.17814	0.517946	C4	0.37999698319544201	0.69	NA	9	0.5	1	7
TCGA.IN.A6RL	male	Unknown	white	84	1	13.5333	Cluster2	0.65529	low	Non-CIMP		HM-SNV	12.9323	0.403425	13.3357	0	C2	0.20330102229938299	0.41	NA	4	0.72	76	32
TCGA.IN.A6RN	female	II	white	72	0	19.8	Cluster2	0.581913	low	Non-CIMP		CIN	3.47642	0.0310327	3.50745	1.64213	C1	0.11672236562176901	0.4	40	4	0.09	15	5
TCGA.IN.A6RO	male	I	asian	70	1	0	Cluster2	1.29365	high	CIMP-H		CIN	8.51027	0.434457	8.94472	1.18165	C2	5.1194177639908599E-2	0.15	100	12	0.14000000000000001	86	52
TCGA.IN.A6RR	male	Unknown	white	84	1	6.83333	Cluster2	0.46007	low	GEA CIMP-L		CIN	4.61668	0.155163	4.77184	0.0170992	C2	0.11201198528272401	0.21	73	4	0.51	114	31
TCGA.IN.A6RS	male	I	white	76	0	12.7667	Cluster2	0.505165	low	GEA CIMP-L		CIN	3.22611	0.0620653	3.28818	1.31864	C1	0.373683103332693	0.52	51	10	7.0000000000000007E-2	85	111
TCGA.IN.A7NR	female	IV	white	64	0	6.6	Cluster2	0.61772	low	Non-CIMP		CIN	2.89238	0	2.89238	1.22828	C2	0.27275162619892801	0.8	NA	7	0.38	31	61
TCGA.IN.A7NT	female	II	white	73	0	10.7667	Cluster2	0.433929	low	Non-CIMP		CIN	3.25393	0.124131	3.37806	1.17325	C2	0.231063208620016	0.54	NA	20	0.09	5	10
TCGA.IN.A7NU	male	III	white	69	0	11.8667	Cluster2	0.544627	low	GEA CIMP-L		CIN	2.78113	0.124131	2.90526	1.63812	C2	0.31868007345584398	0.47	47	9	0.36	23	29
TCGA.IN.AB1V	male	I	white	63	0	15.9667	Cluster2	1.1585	high	Non-CIMP		CIN	1.86336	0.0620653	1.92542	1.06526	C3	0.288440799008575	0.63	17	6	0.24	72	36
TCGA.IN.AB1X	female	II	white	78	0	13.7	Cluster2	0.863426	high	GEA CIMP-L		CIN	3.1983	0.093098	3.2914	0	C2	0.38055820552082698	0.57999999999999996	58	3	0.12	383	211
TCGA.IP.7968	male	III	white	74	0	2.56667	Cluster1	0.499028	low	Non-CIMP		CIN	3.1983	0.093098	3.2914	1.32473	C1	0.15134641486696701	0.28000000000000003	NA	5	0.15	70	122
TCGA.KB.A6F7	female	I	not reported	54	0	64.5	Cluster2	0.731701	high	Non-CIMP	Intestinal	CIN	2.89238	0.248261	3.14064	0.03703	C2	0.36277604814608899	0.38	58	8	0.61	150	186
TCGA.KB.A93G	male	I	white	68	0	20.4333	Cluster1	0.309087	low								C1	0.555846310605701	0.79	50	8	0.48	34	58
TCGA.KB.A93H	female	II	asian	79	0	38.1667	Cluster2	1.08219	high								C2	9.9723234904010194E-2	0.4	108	26	0.3	NA	10
TCGA.KB.A93J	male	II	white	78	0	37.4667	Cluster2	1.30626	high	Non-CIMP	Diffuse	CIN	1.36276	2.69984	4.0626	0	C2	0.219869784391996	0.27	25	5	0.16	175	136
TCGA.MX.A5UG	male	III	asian	78	1	3.76667	Cluster1	0.392997	low	Non-CIMP	Diffuse	GS	1.30713	0	1.30713	0.375582	C3	0.48072813819749599	0.86	18	0	0.05	587	381
TCGA.MX.A5UJ	female	III	white	86	0	20	Cluster1	0.674329	low	GEA CIMP-L	Intestinal	MSI	37.1281	7.9754	45.1035	0	C2	0.23096243866781899	0.05	NA	2	0.01	155	72
TCGA.MX.A663	male	II	white	66	1	10	Cluster1	0.317293	low	Non-CIMP		CIN	2.47521	0.0620653	2.53727	0.102571	C1	0.30168627483829102	0.69	36	13	0.49	27	79
TCGA.MX.A666	male	II	white	61	0	14.2333	Cluster1	0.844	high	Non-CIMP		CIN	3.33736	0.217229	3.55459	0.513417	C1	0.340432245340827	0.62	55	14	0.41	682	160
TCGA.R5.A7O7	male	IV	white	51	0	46.3	Cluster2	0.557516	low	Non-CIMP	Intestinal	CIN	3.58766	0.0620653	3.64973	1.85762	C1	0.47167956750297002	0.8	56	22	0.21	24	33
TCGA.R5.A7ZE	female	III	white	66	1	18.4667	Cluster2	0.57914	low	Non-CIMP	Intestinal	CIN	4.95042	0.155163	5.10558	1.55324	C1	0.19948572495431	0.46	82	24	0.51	2	17
TCGA.R5.A7ZF	female	IV	black or african american	65	1	8.63333	Cluster2	0.656324	low	Non-CIMP	Intestinal	CIN	2.03023	0.0620653	2.09229	0.988999	C2	0.53819753775058099	0.73	17	19	0.22	1	8
TCGA.R5.A7ZI	female	IV	white	44	0	75.5667	Cluster2	1.356	high	Non-CIMP	Diffuse	MSI	22.2491	4.09631	26.3454	0.226681	C2	0.459082211388609	0.63	272	14	0.02	71	106
TCGA.R5.A7ZR	female	III	black or african american	70	1	6.16667	Cluster2	0.982872	high	Non-CIMP	Intestinal	CIN	2.14147	0.0310327	2.17251	0	C2	0.18052127826459599	0.37	NA	13	0.15	292	57
TCGA.R5.A805	male	III	white	71	1	9.36667	Cluster2	0.600818	low	GEA CIMP-L	Intestinal	CIN	3.75453	0.0620653	3.81659	1.47513	C2	0.39600845691466502	0.56000000000000005	65	9	0.01	101	109
TCGA.RD.A7BS	male	III	white	46	1	11.2	Cluster2	0.470955	low	Non-CIMP	Diffuse	GS	1.66868	0	1.66868	0.855189	C2	0.35230592348202699	0.59	23	6	0.6	23	26
TCGA.RD.A7BT	male	IV	native hawaiian or other pacific islander	66	1	8.73333	Cluster2	0.696272	high								C1	0.17603037634039601	0.55000000000000004	97	22	0.25	60	125
TCGA.RD.A7BW	female	I	white	68	1	5.2	Cluster1	0.390778	low	Non-CIMP	Diffuse	CIN	2.00242	0.0310327	2.03345	1.00435	C6	0.36755359678479599	NA	31	2	NA	4	150
TCGA.RD.A7C1	male	I	white	82	1	16.9	Cluster2	0.619966	low	GEA CIMP-L	Diffuse	CIN	8.17653	0.186196	8.36272	1.46258	C2	0.43799547619660101	0.69	NA	20	0.16	34	31
TCGA.RD.A8MV	male	III	white	56	0	124	Cluster2	0.630655	low	Non-CIMP	Intestinal	CIN	1.94679	0.186196	2.13299	1.18676	C2	0.53961846720718198	0.69	35	4	0.38	384	218
TCGA.RD.A8MW	male	III	white	72	1	38.4333	Cluster1	0.504612	low	Non-CIMP	Intestinal	CIN	2.28053	0.155163	2.43569	1.55706	C1	0.40862201465000603	0.73	NA	10	0.11	420	135
TCGA.RD.A8N0	female	III	white	53	0	41.2	Cluster1	0.608828	low	Non-CIMP	Diffuse	GS	0.0556227	0	0.0556227	0	C2	0.505593557884774	NA	1	NA	NA	844	312
TCGA.RD.A8N1	male	III	white	70	0	117.3	Cluster1	0.742461	high	Non-CIMP	Diffuse	CIN	3.08706	0.093098	3.18016	0.220265	C2	0.48571857290215797	0.72	61	14	0.28999999999999998	171	351
TCGA.RD.A8N2	female	I	white	59	0	118	Cluster1	0.643329	low	Non-CIMP	Diffuse	GS	0.0278113	0	0.0278113	0	C3	0.225061914897912	NA	1	NA	NA	5	82
TCGA.RD.A8N4	female	III	white	58	0	72.3667	Cluster1	0.50117	low	Non-CIMP	Diffuse	GS	0.166868	0	0.166868	0.00142937	C2	0.21205729541680801	0.65	3	0	0.12	147	178
TCGA.RD.A8N5	male	III	white	78	1	58.2333	Cluster1	0.339687	low	Non-CIMP	Intestinal	CIN	1.05683	0.0310327	1.08786	1.22792	C6	0.66310978850128	0.85	8	27	0.33	26	23
TCGA.RD.A8N6	female	III	white	78	1	9.06667	Cluster1	0.667591	low	Non-CIMP	Intestinal	CIN	4.72792	0.434457	5.16238	1.09506	C1	9.6356182829399006E-2	0.4	NA	18	0.53	3	32
TCGA.RD.A8N9	female	II	asian	63	0	36.1	Cluster1	0.754715	high	Non-CIMP	Diffuse	CIN	3.78234	0.124131	3.90647	0.7529	C1	0.28962393781975099	0.63	61	17	0.31	382	238
TCGA.RD.A8NB	female	III	white	80	1	17.1	Cluster1	0.852727	high	Non-CIMP	Diffuse	MSI	17.6324	2.54468	20.1771	0	C2	0.53282575341855598	NA	200	NA	NA	89	185
TCGA.SW.A7EA	female	I	white	61	0	19.3	Cluster2	0.987136	high	CIMP-H	Diffuse	MSI	15.6856	3.35153	19.0371	0	C2	0.196824318226416	0.34	NA	2	0.08	6	30
TCGA.SW.A7EB	male	III	white	45	0	5.86667	Cluster2	0.695009	high	Non-CIMP	Intestinal	CIN	4.08827	0.093098	4.18136	1.03243	C1	0.25909083087353002	0.78	79	18	0.09	9	110
TCGA.VQ.A8DT	male	III	not reported	43	0	49.4667	Cluster2	0.875353	high	GEA CIMP-L	Intestinal	GS	5.50664	0.186196	5.69284	0.94259	C2	0.15803263861720501	0.1	34	3	0.63	79	80
TCGA.VQ.A8DU	male	III	white	63	1	5.53333	Cluster1	0.7728	high	Non-CIMP	Intestinal	CIN	4.22732	0.093098	4.32042	0.718786	C2	0.15572486779859901	0.42	63	17	0.11	35	37
TCGA.VQ.A8DV	male	I	white	48	1	13.4333	Cluster2	0.429491	low	Non-CIMP	Intestinal	CIN	1.86336	0.155163	2.01852	0.0744164	C1	0.208245108895946	0.42	26	17	0.28000000000000003	1	9
TCGA.VQ.A8DZ	male	IV	black or african american	70	1	13.2	Cluster1	0.894203	high	Non-CIMP	Signet ring	CIN	2.41959	0.0620653	2.48165	1.33815	C1	0.25370827449674999	0.4	NA	20	0.71	170	54
TCGA.VQ.A8E0	male	III	black or african american	68	1	18.7333	Cluster2	1.21153	high	Non-CIMP	Intestinal	CIN	2.61426	0.124131	2.7384	1.39151	C1	0.35499375628819502	0.54	46	19	0.27	31	54
TCGA.VQ.A8E2	male	III	asian	57	0	43.9667	Cluster1	0.594626	low	Non-CIMP	Intestinal	CIN	3.53204	0.124131	3.65617	1.36855	C1	0.246654177268473	0.61	52	18	0.28999999999999998	81	131
TCGA.VQ.A8E3	male	II	white	79	1	22.0333	Cluster2	1.12244	high	CIMP-H	Intestinal	MSI	18.4667	3.84805	22.3148	0	C2	0.27351583345949398	0.4	NA	12	0.2	176	104
TCGA.VQ.A8E7	male	IV	white	59	0	37.9333	Cluster2	0.484329	low	GEA CIMP-L	Intestinal	CIN	3.36517	0.0620653	3.42724	0.476666	C1	0.18088151305240099	0.34	NA	7	0.17	32	30
TCGA.VQ.A8P2	male	III	white	68	0	38.6667	Cluster2	1.55897	high	CIMP-H	Intestinal	MSI	214.898	10.5821	225.48	0.000133091	C1	5.0828245717130897E-2	0.16	NA	2	0	10	32
TCGA.VQ.A8P3	male	III	white	72	0	37.7333	Cluster1	0.984514	high	CIMP-H	Intestinal	GS	8.45464	0.279294	8.73394	0.135165	C1	0.211086928433839	0.43	169	0	0	1	54
TCGA.VQ.A8P5	male	II	white	67	1	7.83333	Cluster1	0.678292	low	GEA CIMP-L	Intestinal	CIN	6.03506	0.217229	6.25229	0.376344	C2	0.29001455652386898	0.51	59	17	0.39	88	47
TCGA.VQ.A8P8	female	II	black or african american	72	0	31.4	Cluster1	0.873838	high	GEA CIMP-L	Intestinal	GS	3.22611	0.093098	3.31921	0.0331173	C2	0.36000847051333201	0.77	67	NA	0.28999999999999998	730	130
TCGA.VQ.A8PB	female	II	white	65	1	34.7667	Cluster2	0.867639	high	GEA CIMP-L	Intestinal	MSI	20.9419	4.09631	25.0382	0.0244192	C1	0.24797822795315699	0.4	380	4	0.04	239	109
TCGA.VQ.A8PC	male	III	white	65	1	46.9	Cluster1	0.568826	low	Non-CIMP	Signet ring	CIN	3.9214	0.0620653	3.98346	0.134086	C2	0.39526128031074997	0.66	79	11	0.31	332	157
TCGA.VQ.A8PD	male	III	white	69	1	16.5333	Cluster1	0.487469	low	Non-CIMP		GS	2.50302	0	2.50302	1.29401	C6	0.52987813948330797	0.83	52	3	0.27	645	292
TCGA.VQ.A8PE	male	III	white	78	1	22.5	Cluster2	0.591466	low	Non-CIMP	Intestinal	CIN	3.72672	0.124131	3.85085	0.669958	C1	0.28070846525358101	0.5	55	10	0.33	330	193
TCGA.VQ.A8PF	male	III	not reported	76	1	2.53333	Cluster1	0.529755	low	CIMP EBV	Intestinal	EBV	3.47642	0.124131	3.60055	0	C2	0.38076230160799002	0.55000000000000004	32	4	0.08	572	364
TCGA.VQ.A8PH	male	III	white	62	1	12.9667	Cluster2	1.12398	high	Non-CIMP	Intestinal	CIN	5.70132	0.310327	6.01165	0.961312	C1	0.19975665578780299	0.48	92	19	0.14000000000000001	74	107
TCGA.VQ.A8PJ	male	IV	not reported	53	1	2.73333	Cluster2	0.844685	high	Non-CIMP	Intestinal	CIN	4.39419	0.0620653	4.45625	0.596857	C1	0.113497681118988	0.39	52	21	0.43	136	39
TCGA.VQ.A8PK	male	III	white	58	1	18.1	Cluster2	0.68245	low	Non-CIMP	Intestinal	CIN	2.86457	0.0620653	2.92663	1.62898	C2	0.172236340954741	0.35	34	16	0.08	91	30
TCGA.VQ.A8PM	male	IV	white	56	1	1.9	Cluster1	0.545568	low	Non-CIMP	Signet ring	CIN	1.66868	0.0310327	1.69971	1.3578	C2	0.40121615049244302	0.7	25	8	0.37	1352	268
TCGA.VQ.A8PO	male	II	white	74	1	9.4	Cluster2	0.777822	high	CIMP-H	Signet ring	MSI	21.2757	4.62387	25.8995	0	C2	0.302654715484524	0.45	NA	4	0.09	306	239
TCGA.VQ.A8PP	male	IV	not reported	76	1	23.7333	Cluster1	0.72265	high	GEA CIMP-L	Intestinal	MSI	37.5175	8.34779	45.8653	0	C1	0.29168349945879701	0.42	450	4	0.05	148	134
TCGA.VQ.A8PQ	female	IV	white	50	1	15.8667	Cluster1	0.672867	low	Non-CIMP	Intestinal	GS	0.389359	0	0.389359	0.208568	C3	0.64858297497817896	0.82	NA	0	0.4	134	1466
TCGA.VQ.A8PU	female	III	white	72	1	27.7333	Cluster2	1.12561	high	Non-CIMP	Intestinal	CIN	3.47642	0.186196	3.66261	0.568233	C1	0.12995706853127101	0.34	NA	12	0.27	NA	3
TCGA.VQ.A8PX	male	I	not reported	51	0	65.4667	Cluster2	1.28561	high	Non-CIMP	Intestinal	MSI	16.4365	3.10327	19.5398	0	C2	0.33439593661911798	0.59	246	13	0.19	313	102
TCGA.VQ.A91A	male	III	white	67	0	40	Cluster1	0.444401	low	GEA CIMP-L	Intestinal	CIN	3.47642	0.341359	3.81777	0.658942	C1	0.33697805893789401	0.61	32	13	0.25	156	42
TCGA.VQ.A91D	male	III	white	70	1	11.8667	Cluster2	0.640836	low	CIMP-H	Intestinal	MSI	62.7145	10.9856	73.7001	0	C2	0.22884481785031599	0.3	NA	0	0.04	59	95
TCGA.VQ.A91E	female	III	white	67	0	22.1333	Cluster2	0.945784	high								NA	0.29718264301583103	0.65	NA	15	0.04	352	NA
TCGA.VQ.A91K	male	III	white	69	0	62.0667	Cluster1	1.30845	high	CIMP-H	Intestinal	MSI	34.4026	7.04442	41.447	0.0680721	C2	0.15329830053082699	0.28000000000000003	444	0	0.02	75	176
TCGA.VQ.A91N	female	IV	not reported	59	1	19	Cluster2	0.915893	high	Non-CIMP	Intestinal	CIN	3.47642	0.124131	3.60055	1.7772	C1	0.172438198738389	0.54	31	14	0.25	213	86
TCGA.VQ.A91Q	male	IV	not reported	61	1	21.1	Cluster1	0.611535	low	Non-CIMP	Intestinal	CIN	3.14268	0.093098	3.23578	0.876993	C2	0.139895793159068	0.28999999999999998	58	5	0.41	215	36
TCGA.VQ.A91S	male	III	black or african american	63	0	33.3333	Cluster2	0.665296	low	Non-CIMP	Intestinal	CIN	7.39781	0.46549	7.8633	1.11417	C2	0.281809086437673	0.4	126	7	0.13	20	167
TCGA.VQ.A91U	male	III	asian	78	1	1.73333	Cluster2	0.848349	high	Non-CIMP	Intestinal	CIN	4.47762	0.155163	4.63279	1.2507	C2	0.118504225264547	0.44	45	20	7.0000000000000007E-2	270	79
TCGA.VQ.A91V	male	III	not reported	58	0	43.2333	Cluster2	0.694477	high	GEA CIMP-L	Intestinal	CIN	6.92502	0.093098	7.01812	0.831329	C2	7.2909704339648301E-2	0.14000000000000001	NA	7	0.52	21	27
TCGA.VQ.A91X	male	III	white	74	1	9.63333	Cluster2	1.40329	high	Non-CIMP	Intestinal	CIN	6.1463	0.248261	6.39456	1.14591	C1	0.11799489115885101	0.47	105	19	0.1	79	22
TCGA.VQ.A91Y	male	III	white	67	1	9.86667	Cluster1	0.579761	low	Non-CIMP	Intestinal	CIN	1.33494	0.0310327	1.36598	1.32332	C2	0.34057506913478902	0.57999999999999996	NA	7	0.32	198	257
TCGA.VQ.A91Z	female	III	white	67	0	56.3333	Cluster2	1.41946	high	Non-CIMP	Intestinal	CIN	4.03264	0.186196	4.21884	0.182134	C1	0.114163883997388	0.23	48	22	0.04	4	8
TCGA.VQ.A922	male	IV	not reported	70	1	9.16667	Cluster1	0.512787	low	Non-CIMP	Intestinal	CIN	4.6723	0.0310327	4.70334	1.82265	C1	0.23207442672527001	0.65	86	14	0.36	111	33
TCGA.VQ.A923	male	III	white	90	1	0	Cluster1	0.867391	high	CIMP EBV	Intestinal	EBV	3.05925	0.186196	3.24544	0	C2	0.26610278428953099	0.59	NA	13	0.06	496	372
TCGA.VQ.A924	male	II	not reported	69	1	56.2	Cluster2	0.824809	high	CIMP-H	Intestinal	MSI	31.3155	9.55806	40.8736	0	C2	0.31372074832333302	0.4	NA	0	0	13	59
TCGA.VQ.A925	male	III	white	66	1	4.6	Cluster2	0.715886	high	Non-CIMP	Intestinal	CIN	3.53204	0.155163	3.6872	0.591421	C1	0.129004727799089	0.48	74	18	0.28999999999999998	122	109
TCGA.VQ.A927	male	III	white	81	1	6.66667	Cluster1	0.646436	low	Non-CIMP	Diffuse	GS	1.58525	0.0620653	1.64731	0	C1	0.34777588770693202	NA	25	NA	NA	386	54
TCGA.VQ.A928	male	IV	white	49	1	5.8	Cluster1	0.69017	high	Non-CIMP	Intestinal	GS	1.86336	0.0310327	1.89439	0	C1	0.263993447106528	0.44	28	5	0.14000000000000001	105	64
TCGA.VQ.A92D	male	I	white	67	0	67.7333	Cluster1	0.550101	low	CIMP-H	Intestinal	CIN	3.86577	0.186196	4.05197	1.15455	C2	0.125133925700151	0.3	56	6	0.09	39	36
TCGA.VQ.A94O	male	III	black or african american	74	1	21.3333	Cluster2	0.729269	high	Non-CIMP	Intestinal	CIN	1.91898	0.0620653	1.98105	0.935218	C1	0.143052634560802	0.37	NA	19	0.21	136	157
TCGA.VQ.A94P	male	Unknown	white	57	1	2.7	Cluster1	0.546979	low	Non-CIMP	Signet ring	CIN	2.4474	0	2.4474	0.0201071	C3	0.30326119618278702	0.87	29	9	0.4	152	157
TCGA.VQ.A94R	male	Unknown	white	63	1	43.1333	Cluster1	0.812116	high	GEA CIMP-L	Intestinal	CIN	8.73276	0.310327	9.04308	0.120392	C1	0.147477209115286	0.31	153	8	0.57999999999999996	228	162
TCGA.VQ.A94T	male	III	not reported	73	1	11.4	Cluster2	0.76023	high	Non-CIMP	Diffuse	CIN	2.30834	0.124131	2.43247	0.510024	C1	0.113598124029993	0.25	32	20	0.09	96	20
TCGA.VQ.A94U	male	II	white	70	0	27.3	Cluster1	0.567465	low	GEA CIMP-L	Signet ring	CIN	4.50543	0.217229	4.72266	1.29598	C1	9.6835554142442395E-2	0.36	NA	18	0.05	12	14
TCGA.VQ.AA64	male	III	white	68	1	18.6667	Cluster1	0.581477	low	Non-CIMP	Intestinal	CIN	7.09189	0.806849	7.89874	0	C2	0.196106510931984	0.41	84	3	0.15	51	83
TCGA.VQ.AA68	female	III	white	52	0	44.2667	Cluster2	0.758047	high	GEA CIMP-L	Intestinal	CIN	5.08947	0.155163	5.24464	0.221451	C2	0.24511794626349301	0.67	69	21	0.33	125	133
TCGA.VQ.AA69	male	III	white	35	0	28.8	Cluster2	0.916215	high	CIMP EBV	Intestinal	EBV	1.89117	0.093098	1.98427	0	C4	8.56552132552377E-2	0.15	32	0	0	22	63
TCGA.VQ.AA6A	male	III	white	56	0	39.4667	Cluster2	0.864556	high	Non-CIMP	Intestinal	CIN	2.89238	0.093098	2.98548	1.3623	C1	0.10292097981882201	0.2	50	13	0.42	108	51
TCGA.VQ.AA6D	female	III	not reported	52	0	17.3667	Cluster2	1.71599	high	Non-CIMP	Intestinal	MSI	21.7206	2.04816	23.7688	1.01084	C2	0.15881233219337601	0.18	343	8	0.06	10	24
TCGA.VQ.AA6F	male	II	white	57	0	54.8667	Cluster2	1.09189	high	Non-CIMP	Intestinal	CIN	1.44619	0.0620653	1.50825	0.872272	C2	0.42542565951935502	0.66	NA	12	0.28999999999999998	433	204
TCGA.VQ.AA6G	male	II	white	68	1	26.4	Cluster2	0.511222	low	CIMP-H	Intestinal	CIN	3.83796	0.186196	4.02416	0.753164	C2	0.19990822722529999	0.38	52	2	0.04	62	30
TCGA.VQ.AA6J	male	III	black or african american	75	0	27.9333	Cluster1	1.10214	high	Non-CIMP	Intestinal	CIN	4.33857	0.155163	4.49373	1.5155	C2	0.43247400201937197	0.65	66	8	0.45	148	361
TCGA.VQ.AA6K	male	III	white	59	1	12.6	Cluster1	0.483139	low	Non-CIMP	Signet ring	CIN	2.19709	0.186196	2.38329	1.60243	C2	0.22345801756226299	0.39	NA	13	0.28999999999999998	472	120
TCGA.ZA.A8F6	male	I	white	71	0	17.5	Cluster1	0.851411	high	Non-CIMP	Intestinal	CIN	1.474	0.0620653	1.53607	0	C3	0.27163628255681299	0.6	19	7	0.03	56	62
TCGA.ZQ.A9CR	female	III	white	79	1	0.8	Cluster1	0.34119	low	Non-CIMP	Intestinal	CIN	3.4486	0.093098	3.5417	1.36287	C1	0.369619035191038	0.67	51	16	0.31	267	60
