# Supplementary material for: Senescence as a dictator of patient outcomes and therapeutic efficacies in human gastric cancer
Source: Cell Death Discov. 2022 Jan 10;8:13. doi: 10.1038/s41420-021-00769-6 (PMC8748965; doi:10.1038/s41420-021-00769-6)
Supplement: Supplementary file 6 — Table S4 [file 41420_2021_769_MOESM6_ESM.xlsx]

## Sheet: Sheet1
Name/Accession No.	Platform	No. of Patients enrolled	Gender	Therapy	Survival data
TCGA Stomach adenocarcinoma (TCGA-STAD)	Illumina HiSeq	374	Male:240; Female:134	Partially pharmaceutical Therapy	OS
ACRG cohort (GSE66229)	Affymetrix Human Genome U133 Plus 2.0 Array	300	Male:199; Female:101	Partially pharmaceutical Therapy	OS; DFS
GSE26899	Illumina HumanHT-12 V3.0 expression beadchip	93	Male:73; Female:20	Adjuvant chemotherapy:67; NO chemotherapy: 26	OS; RFS
GSE26901	Illumina HumanHT-12 V3.0 expression beadchip	109	Male:69; Female:40	Adjuvant chemotherapy:39; NO chemotherapy: 70	OS; RFS
GSE28541	Illumina HumanWG-6 v2.0 expression beadchip	40	Male:27; Female:13	Chemotherapy	OS
GSE13861	Illumina HumanWG-6 v3.0 expression beadchip	65	Male:46; Female:19	Adjuvant chemotherapy:49; NO chemotherapy: 16	OS; RFS
GSE15459	Affymetrix Human Genome U133 Plus 2.0 Array	192	Male:125; Female:67	NO	OS
GSE34942	Affymetrix Human Genome U133 Plus 2.0 Array	56	Male:36; Female:20	NO	OS
GSE84437	Illumina HumanHT-12 V3.0 expression beadchip	433	Male:296; Female:137	NO	OS
GSE57303	Affymetrix Human Genome U133 Plus 2.0 Array	70	Male:52; Female:18	NO	OS
GSE29272	Affymetrix Human Genome U133A Array	126	Male:58; Female:13	NO	OS
GSE26253	Illumina HumanRef-8 WG-DASL v3.0	432	Male:280; Female:152	Chemotherapy	RFS
GSE39582	Affymetrix Human Genome U133 Plus 2.0 Array	579	Male:319; Female:260	partly chemotherapy	OS; RFS
TCGA Colon adenocarcinoma (TCGA-COAD)	Illumina HiSeq	453	Male:242; Female:211	Partially pharmaceutical Therapy	OS
TCGA Rectum Adenocarcinoma (TCGA-READ)	Illumina HiSeq	164	Male:93; Female:71	Partially pharmaceutical Therapy	OS
TCGA Esophageal carcinoma (TCGA-ESCA)	Illumina HiSeq	161	Male:138; Female:23	Partially pharmaceutical Therapy	OS
TCGA Liver hepatocellular carcinoma (TCGA-LIHC)	Illumina HiSeq	369	Male:248; Female:121	Partially pharmaceutical Therapy	OS
TCGA Pancreatic adenocarcinoma (TCGA-PAAD)	Illumina HiSeq	177	Male:80; Female:97	Partially pharmaceutical Therapy	OS
GSE135222	Illumina HiSeq	27	Male:22; Female:5	aPD1/aPDL1 immunotherapy	PFS
IMvigor210 cohort	Illumina HiSeq	348	Male:272; Female:76	PD-L1 blockade(atezolizumab) immunotherapy	OS
GSE91061	Illumina Genome Analyzer	68	NA	nivolumab immunotherapy	OS
