# Supplementary material for: Senescence as a dictator of patient outcomes and therapeutic efficacies in human gastric cancer
Source: Cell Death Discov. 2022 Jan 10;8:13. doi: 10.1038/s41420-021-00769-6 (PMC8748965; doi:10.1038/s41420-021-00769-6)
Supplement: Supplementary file 7 — Table S5 [file 41420_2021_769_MOESM7_ESM.xlsx]

## Sheet: Table S4
GEO_ID	Patients_ID	Sex	Age	Location	Lauren	AJCC.stage	Status(Death=1)	OS.m	Recurrence	RFS.m	Adjuvant.chemo	Senscore_group	Senescore
GSE26899	KG001C	M	72	antrum	intestinal	IV	0	72.97	0	72.97	Yes	high	0.710409
GSE26899	KG004C	M	41	body	diffuse	IV	0	73.2	0	73.2	Yes	high	0.497296
GSE26899	KG005C	M	64	fundus	intestinal	III	0	49.53	0	49.53	No	high	0.640905
GSE26899	KG006C	M	71	antrum	intestinal	III	0	49.27	0	49.27	Yes	high	0.560394
GSE26899	KG009C	M	55	fundus	intestinal	I	0	73.03	0	73.03	Yes	high	0.714986
GSE26899	KG013C	F	45	antrum	intestinal	III	1	39.37	1	2.17	Yes	high	0.628453
GSE26899	KG015C	M	63	antrum	diffuse	III	0	38.23	0	38.23	Yes	high	0.507539
GSE26899	KG018C	M	76	antrum	diffuse	IV	1	4.63	1	4	No	high	0.467399
GSE26899	KG019C	M	71	body	diffuse	IV	1	12.27	1	7.47	Yes	high	0.526122
GSE26899	KG020C	F	44	cardia	intestinal	II	0	38.97	0	38.97	Yes	high	0.58907
GSE26899	KG023C	M	56	antrum	intestinal	IV	1	34.57	1	17.9	Yes	high	0.574202
GSE26899	KG027C	M	37	body	intestinal	III	1	14.07	1	12.93	Yes	low	0.394935
GSE26899	KG028C	M	72	body	intestinal	I	0	37.3	1	38.33	Yes	high	0.77222
GSE26899	KG030C	M	39	body	intestinal	IV	1	14.6	1	3.53	No	low	0.397884
GSE26899	KG033C	M	65	antrum	intestinal	IV	0	67.87	0	67.87	Yes	high	0.586652
GSE26899	KG035C	M	58	antrum	intestinal	IV	0	37.1	0	37.1	Yes	high	0.473769
GSE26899	KG037C	M	54	antrum	diffuse	II	0	7.7	0	7.7	Yes	high	0.542064
GSE26899	KG038C	M	71	cardia	intestinal	IV	0	55.73	0	55.73	Yes	high	0.566175
GSE26899	KG042C	M	53	antrum	intestinal	II	0	6.4	0	6.4	Yes	high	0.707301
GSE26899	KG043C	M	74	antrum	intestinal	IV	0	40.73	0	40.73	Yes	high	0.509443
GSE26899	KG044C	M	43	body	diffuse	IV	1	6.63	0	6.63	No	high	0.476819
GSE26899	KG045C	M	38	body	mixed	III	0	37.9	0	37.9	Yes	high	0.481949
GSE26899	KG046C	M	59	antrum	mixed	IV	1	11.4	1	7.17	Yes	high	0.542521
GSE26899	KG047C	M	76	body	intestinal	III	1	13.6	1	8.23	No	high	0.549172
GSE26899	KG048C	M	65	antrum	diffuse	IV	1	2.3	1	1.5	No	high	0.538946
GSE26899	KG049C	M	53	body	diffuse	III	0	14.4	0	14.4	Yes	high	0.664523
GSE26899	KG050C	M	74	antrum	intestinal	IV	1	13.07	1	3.67	Yes	high	0.662858
GSE26899	KG051C	M	52	cardia	intestinal	I	0	42.83	0	42.83	Yes	high	0.597484
GSE26899	KG052C	M	67	cardia	intestinal	III	1	12.83	1	10.47	No	high	0.603777
GSE26899	KG053C	F	43	cardia	intestinal	I	0	12.17	0	12.17	Yes	high	1.02215
GSE26899	KG054C	M	74	antrum	intestinal	IV	0	37.07	0	37.07	Yes	high	0.461045
GSE26899	KG055C	F	52	body	diffuse	IV	0	4	0	4	Yes	high	0.593419
GSE26899	KG056C	M	60	antrum	diffuse	IV	1	13.97	1	13.23	Yes	high	0.441829
GSE26899	KG057C	F	50	body	diffuse	III	0	36.83	1	24.63	Yes	high	0.622759
GSE26899	KG058C	M	71	antrum	diffuse	III	1	8.37	0	8.37	Yes	high	0.707954
GSE26899	KG060C	M	62	antrum	intestinal	III	0	46.87	0	46.87	Yes	low	0.380686
GSE26899	KG061C	M	66	antrum	diffuse	IV	0	15.13	0	15.13	Yes	high	0.437187
GSE26899	KG062C	M	67	cardia	intestinal	IV	1	20.33	1	13.5	Yes	low	0.401989
GSE26899	KG063C	M	57	body	diffuse	III	0	48.1	0	48.1	Yes	high	0.799605
GSE26899	KG064C	M	46	antrum	diffuse	IV	1	9.23	1	7.63	Yes	low	0.405394
GSE26899	KG065C	M	72	antrum	intestinal	III	0	36.67	0	36.67	Yes	high	0.576481
GSE26899	KG066C	F	48	body	NA	NA	0	39.17	0	39.17	No	high	0.470471
GSE26899	KG067C	F	68	antrum	intestinal	III	0	30.63	0	30.63	Yes	high	0.60869
GSE26899	KG068C	M	81	body	intestinal	I	0	25.47	0	25.47	No	high	0.76732
GSE26899	KG069C	M	55	body	intestinal	I	0	48.97	0	48.97	Yes	high	0.476138
GSE26899	KG070C	F	78	antrum	diffuse	III	1	27.17	1	26.8	No	high	0.772299
GSE26899	KG071C	M	51	antrum	diffuse	III	0	0.4	0	0.4	No	high	0.767606
GSE26899	KG072C	M	55	antrum	intestinal	III	0	48.33	1	13.87	Yes	high	0.636623
GSE26899	KG073C	F	63	body	intestinal	II	1	26.23	1	25.23	No	high	0.531827
GSE26899	KG074C	M	55	antrum	intestinal	III	0	57.3	1	5.9	Yes	high	0.457255
GSE26899	KG075C	M	52	antrum	intestinal	IV	0	23.6	0	23.6	Yes	high	0.63075
GSE26899	KG076C	M	78	antrum	intestinal	IV	0	55.67	0	55.67	Yes	high	0.616908
GSE26899	KG077C	F	37	antrum	diffuse	IV	1	1.53	0	1.53	No	high	0.57244
GSE26899	KG078C	M	69	body	intestinal	II	0	55.73	0	55.73	Yes	high	0.533837
GSE26899	KG079C	M	58	antrum	intestinal	II	1	10	1	7.23	No	low	0.319316
GSE26899	KG080C	M	45	antrum	intestinal	IV	1	17.17	1	13.07	Yes	high	0.625455
GSE26899	KG081C	M	46	antrum	intestinal	III	0	65.8	0	65.8	Yes	low	0.307368
GSE26899	KG082C	F	51	antrum	diffuse	IV	1	4.53	0	4.53	Yes	high	0.446502
GSE26899	KG083C	M	68	antrum	intestinal	I	1	7.1	0	7.1	No	high	0.60103
GSE26899	KG084C	F	63	antrum	intestinal	II	0	59.77	0	59.77	Yes	high	0.617099
GSE26899	KG085C	M	47	antrum	diffuse	IV	0	0.5	0	0.5	No	high	0.481096
GSE26899	KG086C	M	48	body	intestinal	I	0	60.13	0	60.13	Yes	high	0.454644
GSE26899	KG087C	M	83	body	intestinal	II	0	61.6	0	61.6	Yes	high	0.580613
GSE26899	KG088C	M	59	antrum	intestinal	II	0	59.87	0	59.87	No	high	0.432445
GSE26899	KG089C	M	60	body	intestinal	III	0	70.83	1	64.6	Yes	high	0.55074
GSE26899	KG090C	F	77	antrum	intestinal	II	0	56.27	0	56.27	No	high	0.668761
GSE26899	KG091C	M	60	body	intestinal	II	1	14.5	1	10.37	Yes	high	0.503273
GSE26899	KG092C	M	50	antrum	diffuse	II	0	31.13	0	31.13	Yes	high	0.476833
GSE26899	KG093C	M	79	antrum	diffuse	IV	1	4.77	0	4.77	No	high	0.579337
GSE26899	KG094C	M	46	antrum	intestinal	II	0	60.7	0	60.7	Yes	high	0.543393
GSE26899	KG095C	M	55	body	intestinal	IV	0	4.17	0	4.17	No	high	0.628608
GSE26899	KG096C	M	67	antrum	diffuse	I	0	68.6	0	68.6	Yes	high	0.654168
GSE26899	KG097C	M	69	antrum	diffuse	II	0	60.9	0	60.9	Yes	high	0.508754
GSE26899	KG098C	M	74	cardia	intestinal	IV	1	33.8	1	14.77	Yes	high	0.508153
GSE26899	KG099C	F	50	body	diffuse	III	0	52.1	0	52.1	Yes	high	0.562317
GSE26899	KG100C	M	36	antrum	diffuse	IV	0	51.83	0	51.83	Yes	high	0.583795
GSE26899	KG101C	F	46	antrum	intestinal	IV	0	49.6	0	49.6	No	high	0.648262
GSE26899	KG102C	M	69	antrum	diffuse	IV	0	53.8	0	53.8	No	high	0.436816
GSE26899	KG103C	M	49	body	intestinal	III	0	52.73	0	52.73	Yes	high	0.565411
GSE26899	KG104C	F	60	body	diffuse	III	1	25.87	1	25.87	Yes	high	0.524754
GSE26899	KG105C	M	63	antrum	intestinal	III	0	15.13	0	15.13	Yes	high	0.703998
GSE26899	KG106C	M	60	antrum	intestinal	I	0	48.8	0	48.8	No	high	0.646669
GSE26899	KG107C	F	41	body	intestinal	III	1	17.53	1	7.57	Yes	high	0.65211
GSE26899	KG108C	F	75	antrum	intestinal	IV	1	10.83	1	8.63	No	high	0.701479
GSE26899	KG109C	F	76	antrum	diffuse	IV	1	7.23	1	6.9	Yes	low	0.34696
GSE26899	KG110C	M	51	antrum	intestinal	IV	1	21.77	1	21.47	No	high	0.649228
GSE26899	KG111C	M	50	antrum	intestinal	II	0	52.03	0	52.03	Yes	low	0.423748
GSE26899	KG112C	M	48	body	intestinal	IV	0	22.37	0	22.37	Yes	high	0.519379
GSE26899	KG113C	M	63	antrum	intestinal	II	0	22.87	0	22.87	No	high	0.623146
GSE26899	KG114C	F	67	body	intestinal	III	1	22.07	1	38.37	Yes	low	0.41872
GSE26899	KG115C	M	48	antrum	diffuse	I	0	49.23	0	49.23	Yes	high	0.570555
GSE26899	KG116C	M	73	antrum	intestinal	II	0	48.4	0	48.4	Yes	low	0.365752
GSE26899	KG117C	M	73	body	diffuse	II	1	8.27	1	6.1	Yes	high	0.561856
GSE26901	KS001	M	28	entire	intestinal	IV	1	3	1	3	No	low	0.429594
GSE26901	KS005	M	71	body	intestinal	I	0	12	1	8	No	high	0.703817
GSE26901	KS007	F	66	antrum	mixed	II	0	47	0	47	No	high	0.655484
GSE26901	KS009	F	31	antrum	intestinal	III	0	70	0	43	Yes	high	0.576822
GSE26901	KS011	M	63	antrum	intestinal	IV	1	5	1	5	Yes	low	0.297357
GSE26901	KS013	M	49	antrum	intestinal	III	1	32	1	32	Yes	high	0.637836
GSE26901	KS015	F	67	antrum	NA	I	0	107	0	107	No	high	0.597899
GSE26901	KS017	M	67	entire	intestinal	III	1	20	1	20	Yes	high	0.523055
GSE26901	KS021	M	63	fundus	intestinal	IV	1	18	1	18	No	high	0.577958
GSE26901	KS025	F	58	antrum	intestinal	II	0	72	0	62	Yes	high	0.766614
GSE26901	KS027	F	45	body	intestinal	I	0	99	0	48	No	high	0.876738
GSE26901	KS031	M	55	body	intestinal	II	0	69	0	63	No	high	0.472696
GSE26901	KS033	F	35	body	intestinal	III	0	70	0	70	Yes	high	0.578459
GSE26901	KS035	M	68	fundus	intestinal	II	0	66	1	48	No	high	0.670716
GSE26901	KS039	F	64	antrum	intestinal	IV	1	4	1	4	Yes	high	0.596679
GSE26901	KS041	F	54	antrum	intestinal	III	1	11	1	11	Yes	high	0.666653
GSE26901	KS043	M	51	antrum	intestinal	I	0	120	0	86	No	high	0.63773
GSE26901	KS047	M	65	antrum	intestinal	IV	1	5	1	4	No	high	0.76032
GSE26901	KS049	M	50	fundus	intestinal	I	0	101	0	101	No	high	0.640754
GSE26901	KS051	F	68	antrum	intestinal	III	1	56	1	56	Yes	high	0.533748
GSE26901	KS053	F	54	body	intestinal	IV	1	38	1	37	Yes	high	0.476935
GSE26901	KS055	M	36	body	intestinal	I	0	140	0	140	No	high	0.679528
GSE26901	KS059	M	60	antrum	intestinal	I	1	17	1	17	No	high	0.771249
GSE26901	KS063	M	58	body	intestinal	I	1	75	1	75	No	high	0.601506
GSE26901	KS065	M	58	antrum	intestinal	I	1	53	1	53	No	high	0.526759
GSE26901	KS069	M	58	body	intestinal	I	1	47	1	47	No	high	0.702685
GSE26901	KS071	M	69	antrum	intestinal	I	1	7	1	7	No	high	0.687171
GSE26901	KS081	F	67	antrum	intestinal	III	1	29	1	28	No	high	0.510731
GSE26901	KS085	M	45	antrum	diffuse	I	0	115	0	115	No	high	0.672921
GSE26901	KS087	M	68	body	intestinal	IV	1	14	1	13	No	low	0.370873
GSE26901	KS091	M	38	antrum	diffuse	II	1	23	1	23	Yes	low	0.388983
GSE26901	KS093	M	63	body	intestinal	II	1	10	1	10	Yes	high	0.721144
GSE26901	KS095	M	65	body	intestinal	III	1	10	1	10	Yes	high	0.582681
GSE26901	KS099	M	49	antrum	intestinal	III	1	85	1	84	Yes	high	0.65325
GSE26901	KS101	M	49	antrum	NA	IV	1	14	1	14	Yes	low	0.390023
GSE26901	KS103	F	68	body	NA	I	1	82	1	82	No	high	0.683377
GSE26901	KS105	M	64	body	intestinal	I	1	11	1	11	No	high	0.466157
GSE26901	KS107	M	49	antrum	intestinal	IV	1	12	1	12	Yes	high	0.496174
GSE26901	KS109	F	51	antrum	intestinal	I	0	93	0	93	No	high	0.561777
GSE26901	KS111	F	64	antrum	intestinal	I	0	3	0	3	No	high	0.63186
GSE26901	KS113	M	68	body	intestinal	I	1	18	1	18	No	high	0.443352
GSE26901	KS115	F	48	fundus	intestinal	III	0	100	0	33	Yes	high	0.521726
GSE26901	KS119	M	60	antrum	intestinal	I	0	105	0	26	No	high	0.613761
GSE26901	KS121	M	53	antrum	intestinal	III	1	31	1	31	Yes	high	0.527119
GSE26901	KS123	M	60	antrum	intestinal	III	0	127	1	105	Yes	high	0.53418
GSE26901	KS127	M	59	body	intestinal	I	0	121	0	71	No	high	0.606922
GSE26901	KS133	M	59	antrum	diffuse	I	0	100	0	87	No	high	0.513979
GSE26901	KS135	M	70	body	intestinal	III	1	9	1	9	No	high	0.484293
GSE26901	KS139	M	47	antrum	diffuse	III	1	47	1	34	Yes	high	0.576871
GSE26901	KS145	M	56	body	intestinal	III	0	126	0	112	Yes	high	0.516483
GSE26901	KS147	M	62	antrum	intestinal	III	0	124	1	86	Yes	high	0.572553
GSE26901	KS149	M	74	antrum	intestinal	III	1	17	1	13	No	high	0.553248
GSE26901	KS151	M	50	antrum	intestinal	I	0	128	0	128	No	high	0.670422
GSE26901	KS155	M	47	antrum	NA	I	0	62	0	62	No	high	0.548123
GSE26901	KS157	M	59	antrum	NA	I	0	12	0	12	No	high	0.816835
GSE26901	KS161	F	43	body	intestinal	I	0	124	0	124	No	high	0.660084
GSE26901	KS163	F	42	fundus	intestinal	III	1	34	1	33	Yes	high	0.525773
GSE26901	KS165	M	57	antrum	intestinal	II	0	138	0	104	Yes	high	0.721731
GSE26901	KS167	F	53	entire	diffuse	III	1	20	1	20	No	high	0.699924
GSE26901	KS169	M	46	body	intestinal	IV	1	20	1	19	No	high	0.65872
GSE26901	KS171	M	55	antrum	intestinal	I	0	92	0	92	No	high	0.520302
GSE26901	KS173	F	43	antrum	intestinal	II	0	93	0	93	Yes	high	0.540944
GSE26901	KS175	F	30	body	diffuse	III	1	17	1	17	Yes	low	0.414238
GSE26901	KS179	M	66	fundus	mixed	III	1	25	1	23	No	high	0.549501
GSE26901	KS181	F	34	antrum	NA	II	0	40	0	40	Yes	high	0.688262
GSE26901	KS183	F	44	body	intestinal	III	0	139	0	139	Yes	high	0.672193
GSE26901	KS185	M	52	antrum	intestinal	III	1	36	1	35	No	high	0.639173
GSE26901	KS187	F	50	body	NA	I	0	30	0	30	No	high	0.772779
GSE26901	KS191	M	71	antrum	intestinal	III	1	98	1	98	Yes	high	0.665793
GSE26901	KS193	M	67	fundus	intestinal	III	1	13	1	13	Yes	high	0.480402
GSE26901	KS195	M	69	body	intestinal	II	1	24	1	24	No	high	0.628673
GSE26901	KS197	F	52	body	intestinal	II	0	44	0	44	No	high	0.471895
GSE26901	KS199	F	72	antrum	intestinal	I	0	90	1	68	No	high	0.705416
GSE26901	KS201	M	67	antrum	diffuse	I	1	49	1	49	No	high	0.689258
GSE26901	KS203	F	73	body	intestinal	III	1	40	1	40	No	high	0.587159
GSE26901	KS205	M	55	antrum	intestinal	II	0	93	0	93	No	high	0.590691
GSE26901	KS207	F	65	entire	intestinal	IV	1	6	1	6	No	low	0.355378
GSE26901	KS209	M	54	fundus	intestinal	II	0	87	0	79	No	high	0.582977
GSE26901	KS211	M	48	antrum	intestinal	III	1	26	1	26	Yes	high	0.52893
GSE26901	KS213	M	61	antrum	intestinal	I	1	12	1	12	No	high	0.615157
GSE26901	KS217	M	59	antrum	intestinal	I	0	94	0	38	No	high	0.489438
GSE26901	KS219	M	47	antrum	intestinal	II	0	110	0	110	No	high	0.511665
GSE26901	KS221	F	60	fundus	diffuse	I	0	131	0	131	No	high	0.646224
GSE26901	KS225	M	67	antrum	mixed	IV	1	9	1	9	No	low	0.369228
GSE26901	KS227	F	51	body	intestinal	III	1	32	1	31	Yes	low	0.331503
GSE26901	KS229	F	63	antrum	intestinal	IV	1	39	1	38	No	high	0.672754
GSE26901	KS231	M	66	fundus	intestinal	II	1	8	1	7	No	high	0.639449
GSE26901	KS233	M	58	body	mixed	IV	1	5	1	4	Yes	high	0.573118
GSE26901	KS243	M	50	antrum	NA	I	0	24	0	24	No	high	0.548956
GSE26901	KS247	M	59	antrum	intestinal	I	0	93	0	25	No	high	0.697049
GSE26901	KS249	F	64	body	intestinal	I	0	87	0	54	Yes	high	0.492594
GSE26901	KS253	M	63	fundus	intestinal	I	0	112	0	112	No	high	0.624448
GSE26901	KS255	F	29	antrum	intestinal	I	0	90	0	84	No	high	0.443779
GSE26901	KS259	M	55	body	NA	III	1	54	0	54	Yes	high	0.613761
GSE26901	KS263	F	70	antrum	intestinal	IV	0	9	0	9	No	high	0.60744
GSE26901	KS265	M	60	antrum	intestinal	III	0	104	0	104	No	high	0.576938
GSE26901	KS267	M	61	body	intestinal	III	0	119	0	85	No	high	0.546489
GSE26901	KS269	F	59	body	intestinal	I	1	52	1	52	No	high	0.654123
GSE26901	KS271	M	41	body	NA	II	0	2	0	2	Yes	high	0.513216
GSE26901	KS275	M	39	body	intestinal	I	0	129	0	129	No	high	0.717411
GSE26901	KS279	F	58	antrum	intestinal	III	1	8	1	8	No	high	0.469516
GSE26901	KS281	F	53	fundus	diffuse	II	0	87	1	87	No	high	0.581865
GSE26901	KS285	F	55	fundus	mixed	III	0	52	0	52	Yes	high	0.778295
GSE26901	KS287	M	50	antrum	diffuse	I	0	86	0	36	No	high	0.498402
GSE26901	KS289	F	67	antrum	intestinal	III	1	22	1	22	No	high	0.846346
GSE26901	KS293	M	47	body	intestinal	I	0	99	0	17	No	high	0.63781
GSE26901	KS297	F	62	antrum	NA	III	0	33	0	33	Yes	high	0.715966
GSE26901	KS299	F	52	body	diffuse	III	1	17	1	7	No	high	0.550953
GSE26901	KS401	M	40	body	intestinal	II	1	39	1	39	Yes	high	0.50066
GSE13861	YG03T	M	75	NA	NA	II	0	101	0	101	Yes	low	0.749642
GSE13861	YG04T	F	64	antrum	diffuse	IV	1	38	1	30	Yes	low	0.718475
GSE13861	YG05T	M	69	body	intestinal	I	0	91	0	91	No	high	1.24257
GSE13861	YG06T	M	51	body	diffuse	III	0	94	0	94	Yes	high	0.854195
GSE13861	YG07T	M	57	body	NA	IV	1	5	1	4	Yes	low	0.692148
GSE13861	YG08T	M	62	antrum	diffuse	III	1	28	1	13	Yes	low	0.703523
GSE13861	YG09T	M	83	body	mixed	I	0	91	0	91	No	low	0.686959
GSE13861	YG12T	M	53	cardia	intestinal	III	1	58	1	40	Yes	high	0.857459
GSE13861	YG13T	M	74	body	diffuse	IV	1	17	1	10	Yes	low	0.568556
GSE13861	YG14T	M	74	fundus	NA	IV	1	20	1	19	Yes	low	0.793299
GSE13861	YG15T	M	66	body	diffuse	II	0	90	0	90	Yes	low	0.701468
GSE13861	YG16T	M	69	body	intestinal	III	0	90	0	90	Yes	high	1.02917
GSE13861	YG17T	M	63	cardia	diffuse	III	0	93	0	93	Yes	high	1.06752
GSE13861	YG18T	F	38	cardia	diffuse	IV	1	22	1	16	Yes	high	0.88802
GSE13861	YG19T	M	58	antrum	intestinal	III	0	97	0	97	Yes	low	0.692524
GSE13861	YG20T	F	70	cardia	diffuse	II	0	90	0	90	Yes	low	0.771357
GSE13861	YG21T	F	44	antrum	intestinal	III	1	39	1	12	Yes	low	0.67806
GSE13861	YG23T	M	64	body	diffuse	IV	1	15	1	6	Yes	low	0.614816
GSE13861	YG24T	M	76	antrum	mixed	I	1	58	1	76	No	high	0.915834
GSE13861	YG26T	M	78	body	diffuse	III	1	40	0	40	Yes	high	1.4008
GSE13861	YG27T	F	69	antrum	diffuse	III	0	90	0	90	Yes	high	1.09706
GSE13861	YG29T	F	67	body	intestinal	III	1	32	1	26	Yes	low	0.792772
GSE13861	YG30T	M	61	body	diffuse	I	0	89	0	89	No	low	0.705393
GSE13861	YG31T	M	69	antrum	mixed	II	0	89	0	89	Yes	low	0.693554
GSE13861	YG32T	F	34	body	diffuse	III	0	96	0	96	Yes	high	0.922268
GSE13861	YG33T	M	64	antrum	intestinal	I	1	73	0	73	No	low	0.651424
GSE13861	YG34T	M	37	body	diffuse	II	0	96	0	96	Yes	high	0.910974
GSE13861	YG35T	M	56	body	intestinal	III	1	39	1	34	Yes	low	0.686944
GSE13861	YG36T	F	76	body	diffuse	IV	0	89	1	6	Yes	high	0.832004
GSE13861	YG38T	F	60	antrum	diffuse	IV	0	97	0	97	Yes	low	0.655338
GSE13861	YG39T	M	69	antrum	intestinal	IV	1	26	1	23	Yes	low	0.5259
GSE13861	YG40T	M	60	antrum	mixed	II	0	88	0	88	Yes	low	0.642855
GSE13861	YG41T	M	52	body	mixed	II	0	88	1	5	Yes	low	0.626622
GSE13861	YG42T	F	62	body	diffuse	I	1	45	1	38	No	low	0.693325
GSE13861	YG43T	F	32	body	intestinal	IV	0	95	0	95	Yes	low	0.63742
GSE13861	YG44T	M	58	NA	NA	II	0	88	0	88	Yes	high	0.884664
GSE13861	YG45T	M	68	body	intestinal	I	0	95	0	95	No	high	1.09796
GSE13861	YG46T	F	39	antrum	intestinal	III	1	60	1	38	Yes	low	0.798377
GSE13861	YG47T	F	57	antrum	intestinal	III	0	89	0	89	Yes	high	0.894414
GSE13861	YG48T	F	73	antrum	mixed	III	1	12	1	5	Yes	low	0.43865
GSE13861	YG49T	F	66	antrum	diffuse	I	0	88	0	88	No	high	0.829222
GSE13861	YG50T	M	67	body	mixed	III	1	58	1	15	Yes	low	0.692125
GSE13861	YG51T	M	66	antrum	intestinal	II	0	96	0	96	Yes	low	0.67017
GSE13861	YG52T	M	64	entire	diffuse	IV	1	3	1	0	No	low	0.675052
GSE13861	YG53T	M	66	body	mixed	I	0	94	0	94	No	high	0.850968
GSE13861	YG54T	M	52	antrum	intestinal	II	0	88	0	88	Yes	low	0.658487
GSE13861	YG55T	M	46	antrum	diffuse	IV	0	95	0	95	Yes	low	0.655338
GSE13861	YG56T	M	76	body	diffuse	II	1	0	0	0	No	low	0.721498
GSE13861	YG58T	M	49	body	diffuse	IV	1	18	1	3	Yes	high	0.901719
GSE13861	YG60T	M	62	antrum	mixed	III	1	10	1	8	Yes	low	0.753279
GSE13861	YG61T	M	47	body	diffuse	III	0	95	0	95	Yes	low	0.65206
GSE13861	YG62T	M	61	body	mixed	III	0	87	0	87	Yes	low	0.533972
GSE13861	YG63T	M	64	body	diffuse	I	0	87	0	87	Yes	low	0.727777
GSE13861	YG64T	M	51	antrum	diffuse	II	0	87	0	87	Yes	high	1.04316
GSE13861	YG65T	F	80	antrum	mixed	III	1	33	0	33	No	low	0.618319
GSE13861	YG66T	F	43	antrum	intestinal	IV	1	50	1	49	Yes	low	0.638778
GSE13861	YG67T	M	60	body	intestinal	III	1	63	1	61	Yes	low	0.470646
GSE13861	YG68T	M	55	body	diffuse	III	0	91	1	42	Yes	low	0.704309
GSE13861	YG69T	M	72	body	intestinal	III	1	11	1	7	No	low	0.738299
GSE13861	YG70T	M	56	antrum	diffuse	III	0	96	1	89	Yes	low	0.531787
GSE13861	YG71T	F	52	body	mixed	I	0	91	0	91	No	high	0.931307
GSE13861	YG73T	F	71	body	diffuse	III	1	20	1	3	Yes	low	0.711901
GSE13861	YG74T	M	58	antrum	diffuse	I	0	94	1	37	No	high	0.866338
GSE13861	YG75T	M	67	antrum	diffuse	IV	1	19	1	12	Yes	low	0.664459
GSE13861	YG76T	M	64	antrum	intestinal	IV	1	28	1	19	No	low	0.653626
