# Supplementary material for: Senescence as a dictator of patient outcomes and therapeutic efficacies in human gastric cancer
Source: Cell Death Discov. 2022 Jan 10;8:13. doi: 10.1038/s41420-021-00769-6 (PMC8748965; doi:10.1038/s41420-021-00769-6)
Supplement: Supplementary file 9 — Table S7 [file 41420_2021_769_MOESM9_ESM.xlsx]

## Sheet: Table S7 
tumor ID	paraffin block id	pathological type	gender	age	T	N	M	AJCC clinical stage	time(OS month)	survival state	ADH_zscore	EZH_zscore	IL_zscore	serp_zscore	SPARC_zscore	TNFAIP_zscore	senescore
RDgStm0609A0589	D09A0589-B30-C1	adenocarcinoma	man	57	T4b	N2	M0	IIIC	85	0	-0.577203939255123	-1.01161570236165	1.03174931981631	0.22255287139074	-0.475750214568188	0.437930152318575	0.954602452122701
RDgStm0609A0591	D09A0591-B30-C1	adenocarcinoma	man	59	T4b	N1	M1	IV	3	1	-0.302344920562207	-1.01161570236165	-0.252919093962754	0.0834573267715278	-0.910721839316246	-1.1915773911924	0.825650101550027
RDgStm0609A0583	D09A0583-B30-C1	adenocarcinoma	man	58	T3	N2	M1	IV	98	1	-1.26435148598741	-1.01161570236165	-0.895253300852287	0.22255287139074	-0.910721839316246	-0.865675882490207	0.908031565206943
RDgStm0609A0585	D09A0585-B30-C1	adenocarcinoma	man	50	T3	N1	M0	IIB	108	0	-0.852062957948039	1.38882833714058	1.03174931981631	-0.612020396324535	-0.475750214568188	0.437930152318575	1.22652022935123
RDgStm0609A0586	D09A0586-B30-C1	adenocarcinoma	man	54	T3	N3a	M0	IIIB	108	0	-0.852062957948039	-1.01161570236165	0.549998664649163	-0.89021148556296	-0.0407785898201304	-1.1915773911924	0.929917955923612
RDgStm0609A0601	D09A0601-B30-C1	mucous adenocarcinoma	woman	75	T2-3	N1	M0	II	63	1	-0.0274859018692915	0.360066605925334	-0.734669749129904	0.22255287139074	-0.258264402194159	-0.213872865085816	0.995228621916689
RDgStm0609A0602	D09A0602-B30-C1	adenocarcinoma	man	58	T3	N1	M0	IIB	43	1	0.247373116823624	-0.32577454821816	1.03174931981631	0.22255287139074	-0.258264402194159	-1.0286266368413	0.777285168135219
RDgStm0609A0603	D09A0603-B30-C1	adenocarcinoma	man	71	T3	N3a	M0	IIIB	1	1	-0.989492467294497	-0.668695125289907	1.03174931981631	1.05712613910602	0.394193034927927	-0.539774373788011	0.752408255353165
RDgStm0609A0605	D09A0605-B30-C1	tubular adenocarcinoma	man	41	T4a	N3a	M0	IIIC	8	1	1.07195017290237	0.702987182997081	1.03174931981631	1.05712613910602	-0.475750214568188	-0.213872865085816	0.781182021006486
RDgStm0609A0594	D09A0594-B30-C1	adenocarcinoma	man	77	T2	N2	M0	IIB	9	1	0.659661644862998	-0.32577454821816	0.38941511292678	1.05712613910602	-0.475750214568188	-0.213872865085816	0.781700858854144
RDgStm0609A0597	D09A0597-B30-C1	adenocarcinoma	man	73	T2	N0	M0	IB	9	1	1.89652722898112	2.41759006835582	1.03174931981631	1.05712613910602	-0.0407785898201304	-0.213872865085816	0.816535874501889
RDgStm0609A0598	D09A0598-B30-C1	tubular adenocarcinoma	woman	62	T1	N0	M0	IA	107	0	-0.852062957948039	1.04590776006883	-1.53758750774182	0.22255287139074	0.829164659675985	1.08973316972297	1.31167060472519
RDgStm0609A0599	D09A0599-B30-C1	adenocarcinoma	man	61	T3	N2	M0	IIIA	11	1	-0.852062957948039	0.874447471532955	1.03174931981631	1.05712613910602	4.30893765766045	-0.213872865085816	0.809873039832672
RDgStm0609A0606	D09A0606-B30-C1	mucous adenocarcinoma	woman	69	T3	N0	M0	IIA	106	0	-1.12692197664096	0.360066605925334	0.549998664649163	-0.612020396324535	0.829164659675985	-0.050922110734718	1.11667573711988
RDgStm0611A0634	D09A0634-B30-C1	adenocarcinoma	woman	53	T4a	N3a	M0	IIIC	19	1	-0.852062957948039	-0.32577454821816	1.03174931981631	1.05712613910602	0.394193034927927	-1.0286266368413	0.710756265879288
RDgStm0611A0635	D09A0635-B30-C1	adenocarcinoma	man	53	T4a	N0	M0	IIB	55	1	1.07195017290237	-0.668695125289907	1.03174931981631	0.22255287139074	-0.258264402194159	-1.1915773911924	0.723799080633186
RDgStm0611A0636	D09A0636-B30-C1	adenocarcinoma	woman	73	T2	N3a	M0	IIIA	23	1	0.247373116823624	-0.32577454821816	1.03174931981631	1.05712613910602	-0.475750214568188	0.11202864361638	0.804166260431658
RDgStm0609A0607	D09A0607-B30-C1	adenocarcinoma	woman	67	T3	N3a	M0	IIIB	74	1	0.247373116823624	0.360066605925334	0.38941511292678	0.639839505248378	4.30893765766045	1.90448694147845	1.11772410379626
RDgStm0609A0610	D09A0610-B30-C1	adenocarcinoma	man	67	T3	N3a	M0	IIIB	12	1	1.07195017290237	1.38882833714058	1.03174931981631	1.05712613910602	3.00402278341627	2.39333920453175	1.11857444165306
RDgStm0609A0611	D09A0611-B30-C1	adenocarcinoma	man	65	T3	N0	M0	IIA	106	0	-0.302344920562207	2.41759006835582	-0.57408619740752	1.05712613910602	0.176707222553899	1.74153618712736	1.26553694900171
RDgStm0609A0622	D09A0622-B30-C1	adenocarcinoma	man	60	T3	N2	M0	IIIA	22	1	-0.852062957948039	1.38882833714058	0.38941511292678	1.05712613910602	1.26413628442404	0.437930152318575	0.967848757654144
RDgStm0611A0639	D09A0639-B30-C1	adenocarcinoma	man	37	T1	N0	M0	IA	83	0	-1.40178099533387	-0.668695125289907	-0.252919093962754	-1.72478475327824	-0.258264402194159	-1.0286266368413	1.17069916874742
RDgStm0701A0834	D09A0834-B30-C1	adenocarcinoma，partly signet-ring	man	72	T3	N3a	M0	IIIB	17	1	-0.852062957948039	-1.18307599089753	-1.53758750774182	-0.33382930708611	0.176707222553899	-0.702725128139109	1.0081743712088
RDgStm0704A0896	D09A0896-B30-C1	adenocarcinoma	man	70	T2	N0	M0	IB	102	0	-1.12692197664096	0.702987182997081	0.068248009482013	0.22255287139074	0.394193034927927	0.437930152318575	1.10210301507683
RDgStm0704A0900	D09A0900-B30-C1	adenocarcinoma	woman	77	T3	N3a	M0	IIIB	20	1	1.89652722898112	0.360066605925334	1.03174931981631	1.05712613910602	0.394193034927927	-1.1915773911924	0.644123465944924
RDgStm0704A0902	D09A0902-B30-C1	undifferentiated carcinoma	man	45	T3	N2	M0	IIIA	80	0	1.07195017290237	-1.3545362794334	-0.895253300852287	-1.44659366403981	-0.475750214568188	-1.1915773911924	0.998277125115785
RDgStm0701A0829	D09A0829-B30-C1	adenocarcinoma	woman		T3	N2	M0	IIIA	8	1	0.247373116823624	-0.668695125289907	-0.252919093962754	0.500743960629165	-0.0407785898201304	-0.539774373788011	0.836509041035606
RDgStm0701A0830	D09A0830-B30-C1	adenocarcinoma	man	71	T3	N1	M0	IIB	17	1	-0.577203939255123	1.38882833714058	0.38941511292678	1.05712613910602	0.176707222553899	0.437930152318575	0.967892162078044
RDgStm0701A0832	D09A0832-B30-C1	adenocarcinoma	woman	77	T3	N0	M0	IIA	102	0	-0.852062957948039	1.04590776006883	-1.85875461118659	0.22255287139074	-0.475750214568188	1.74153618712736	1.47879970458059
RDgStm0701A0833	D09A0833-B30-C1	adenocarcinoma	man	48	T3	N2	M0	IIIA	80	0	-0.989492467294497	1.04590776006883	-0.413502645685137	-0.194733762466897	-0.258264402194159	1.08973316972297	1.34022258197766
RDgStm0704A0904	D09A0904-B30-C1	adenocarcinoma	woman	80	T1b	N0	M0	IA	102	0	-1.12692197664096	0.360066605925334	-0.895253300852287	-1.58568920865902	-0.475750214568188	-0.213872865085816	1.38066728429897
RDgStm0704A0918	D09A0918-B30-C1	adenocarcinoma	man	65	T3	N1	M0	IIB	22	1	-0.577203939255123	-0.32577454821816	-0.252919093962754	-0.612020396324535	0.394193034927927	-0.213872865085816	1.08260698663361
RDgStm0704A0919	D09A0919-B30-C1	adenocarcinoma	man	78	T3	N2	M0	IIIA	101	0	-0.989492467294497	0.702987182997081	1.03174931981631	1.05712613910602	-0.475750214568188	0.437930152318575	0.9273851157498
RDgStm0704A0920	D09A0920-B30-C1	adenocarcinoma	woman	57	T3	N3a	M1	IV	17	1	-0.302344920562207	0.0171460288535873	1.03174931981631	1.05712613910602	1.04665047205001	0.437930152318575	0.860601028577805
RDgStm0704A0921	D09A0921-B30-C1	adenocarcinoma	man	45	T3	N2	M1	IV	23	1	-0.852062957948039	-1.01161570236165	1.03174931981631	0.22255287139074	-0.0407785898201304	-0.213872865085816	0.877814068556103
RDgStm0704A0905	D09A0905-B30-C1	adenocarcinoma	man	72	T3	N2	M0	IIIA	4	1	-0.302344920562207	-0.668695125289907	0.38941511292678	0.639839505248378	0.176707222553899	-0.213872865085816	0.845362849296649
RDgStm0704A0910	D09A0910-B30-C1	undifferentiated carcinoma	man	49	T3	N3b	M0	IIIB	20	1	1.89652722898112	1.04590776006883	-0.252919093962754	1.05712613910602	0.394193034927927	1.25268392407406	0.997513570548387
RDgStm0704A0914	D09A0914-B30-C1	undifferentiated carcinoma	man	79	T3	N0	M0	IIA	79	0	-0.852062957948039	1.9032092027482	-0.252919093962754	1.05712613910602	0.394193034927927	1.90448694147845	1.2670548404008
RDgStm0704A0916	D09A0916-B30-C1	adenocarcinoma	woman	63	T3	N0	M0	IIA	101	0	-0.852062957948039	0.360066605925334	1.03174931981631	1.05712613910602	-0.910721839316246	0.926782415371868	0.97539127318989
RDgStm0704A0923	D09A0923-B30-C1	adenocarcinoma	woman	50	T3	N2	M0	IIIA	17	1	-1.26435148598741	0.360066605925334	1.03174931981631	-1.72478475327824	-0.258264402194159	-0.865675882490207	1.17031320424035
RDgStm0704A0934	D09A0934-B30-C1	undifferentiated carcinoma	man	32		N3a	M1	IV	3	1	1.89652722898112	0.360066605925334	-0.252919093962754	-0.612020396324535	0.394193034927927	-1.1915773911924	0.885889937771953
RDgStm0704A0935	D09A0935-B30-C1	tubular adenocarcinoma	man	58	T3	N0	M0	IIA	78	0	-0.577203939255123	-0.668695125289907	1.03174931981631	-0.194733762466897	-0.910721839316246	-0.050922110734718	0.969950827485545
RDgStm0704A0939	D09A0939-B30-C1	adenocarcinoma	woman	73	T4a	N2	M0	IIIB	20	1	1.89652722898112	-0.32577454821816	1.03174931981631	1.05712613910602	-0.0407785898201304	0.437930152318575	0.78497321817182
RDgStm0704A0941	D09A0941-B30-C1	adenocarcinoma	woman	58	T3	N1	M0	IIB	100	0	-0.989492467294497	0.360066605925334	-1.21642040429705	-0.194733762466897	-0.910721839316246	1.08973316972297	1.36106877960291
RDgStm0704A0926	D09A0926-B30-C1	adenocarcinoma	man	76	T3	N2	M0	IIIA	9	1	-0.852062957948039	-0.32577454821816	0.549998664649163	0.639839505248378	-0.0407785898201304	-0.539774373788011	0.834122131856503
RDgStm0704A0927	D09A0927-B30-C1	adenocarcinoma	man	65	T3	N0	M0	IIA	65	1	1.89652722898112	1.2173680486047	-0.0923355422403703	0.22255287139074	0.829164659675985	0.11202864361638	0.961920848536131
RDgStm0704A0928	D09A0928-B30-C1	adenocarcinoma	man	71	T3	N2	M1	IV	17	1	0.247373116823624	-0.32577454821816	-0.895253300852287	0.639839505248378	0.394193034927927	-0.865675882490207	0.818908914561015
RDgStm0704A0933	D09A0933-B30-C1	adenocarcinoma，partly signet-ring	woman	75	T3	N1	M0	IIB	85	1	0.247373116823624	-0.84015541382578	1.03174931981631	-1.3074981194206	-0.475750214568188	-0.213872865085816	1.072849557725
RDgStm0704A0954	D09A0954-B30-C1	adenocarcinoma	woman	74	T3	N3a	M1	IV	7	1	-0.577203939255123	0.360066605925334	-1.37700395601944	0.22255287139074	0.394193034927927	-0.865675882490207	0.954175017651775
RDgStm0704A0956	D09A0956-B30-C1	signet-ring	woman	67	T4b	N3a	M0	IIIC	3	1	1.89652722898112	-0.32577454821816	1.03174931981631	1.05712613910602	0.394193034927927	-0.702725128139109	0.667276873246393
RDgStm0704A0957	D09A0957-B30-C1	adenocarcinoma	man	53	T3	N2	M0	IIIA	100	0	-0.714633448601582	-0.668695125289907	0.068248009482013	-1.72478475327824	-0.910721839316246	1.90448694147845	1.69391352585099
RDgStm0704A0958	D09A0958-B30-C1	adenocarcinoma	man	65	T3	N1	M0	IIB	100	0	-0.852062957948039	1.04590776006883	-1.21642040429705	-1.16840257480139	-0.475750214568188	0.11202864361638	1.4088198246804
RDgStm0704A0950	D09A0950-B30-C1	adenocarcinoma	woman	73	T3	N2	M0	IIIA	15	1	0.797091154209456	-0.668695125289907	-0.895253300852287	-0.0556382178476848	-0.910721839316246	-1.0286266368413	0.867645986628929
RDgStm0704A0951	D09A0951-B30-C1	adenocarcinoma，partly signet-ring	man	68	T3	N2	M0	IIIA	23	1	0.247373116823624	0.360066605925334	1.03174931981631	1.05712613910602	0.394193034927927	0.11202864361638	0.823486283783377
RDgStm0704A0952	D09A0952-B30-C1	adenocarcinoma	man	52	T3	N3b	M0	IIIB	22	1	-0.439774429908665	0.0171460288535873	-0.895253300852287	0.22255287139074	0.394193034927927	-0.213872865085816	0.996991241219772
RDgStm0704A0953	D09A0953-B30-C1	adenocarcinoma	man	50	T3	N3a	M0	IIIB	28	1	0.247373116823624	0.360066605925334	1.03174931981631	-0.0556382178476848	2.56905115866822	0.11202864361638	0.95351919835077
RDgStm0705A1056	D09A1056-B30-C1	adenocarcinoma，partly signet-ring	man	66	T1b	N2	M0	IIA	99	0	0.247373116823624	-1.01161570236165	-1.21642040429705	-0.89021148556296	-0.910721839316246	-0.865675882490207	1.02928384690196
RDgStm0705A1057	D09A1057-B30-C1	tubular adenocarcinoma	woman	67	T3	N0	M0	IIA	99	0	-0.577203939255123	-0.668695125289907	0.549998664649163	0.22255287139074	-0.475750214568188	-0.539774373788011	0.868541552074272
RDgStm0705A1058	D09A1058-B30-C1	adenocarcinoma，partly signet-ring	woman	59	T1a	N1	M0	IB	99	0	1.48423870094175	0.360066605925334	1.03174931981631	-0.33382930708611	-0.475750214568188	2.39333920453175	1.33963842535701
RDgStm0705A1060	D09A1060-B30-C1	adenocarcinoma，partly signet-ring	woman	58	T3	N3a	M0	IIIB	99	0	-0.577203939255123	-1.01161570236165	-2.17992171463135	-2.00297584251666	-0.475750214568188	-0.050922110734718	1.47389465638303
RDgStm0704A0963	D09A0963-B30-C1	adenocarcinoma，partly signet-ring	woman	52	T3	N3a	M0	IIIB	48	1	1.48423870094175	-1.69745685650515	-0.895253300852287	-1.72478475327824	-0.0407785898201304	-0.865675882490207	1.04992829632166
RDgStm0705A1052	D09A1052-B30-C1	adenocarcinoma	man	47	T4a	N3a	M1	IV	38	1	0.247373116823624	0.874447471532955	1.03174931981631	1.05712613910602	-0.475750214568188	0.926782415371868	0.952891850193317
RDgStm0705A1054	D09A1054-B30-C1	tubular adenocarcinoma	man	72	T4a	N1	M0	IIIA	69	1	0.247373116823624	0.702987182997081	-0.252919093962754	0.639839505248378	0.829164659675985	-0.539774373788011	0.86642306182978
RDgStm0705A1055	D09A1055-B30-P1	adenocarcinoma	man	62	T2-3	N1	M0	II	99	0	1.07195017290237	0.360066605925334	1.03174931981631	-0.0556382178476848	0.394193034927927	1.08973316972297	1.08023042300341
RDgStm0705A1068	D09A1068-B30-C1	adenocarcinoma	man	51	T3	N2	M0	IIIA	99	0	0.247373116823624	-0.32577454821816	-2.01933816290897	-1.86388029789745	-0.475750214568188	-0.376823619436913	1.36803460648678
RDgStm0705A1071	D09A1071-B30-C1	tubular adenocarcinoma	man	55	T2	N0	M0	IB	99	0	-0.302344920562207	-1.01161570236165	0.068248009482013	-1.58568920865902	-0.693236026942217	-0.539774373788011	1.14177332722941
RDgStm0705A1072	D09A1072-B30-C1	adenocarcinoma	man	52	T3	N2	M0	IIIA	99	0	1.48423870094175	2.41759006835582	1.03174931981631	0.639839505248378	-0.475750214568188	2.39333920453175	1.27430956487969
RDgStm0705A1074	D09A1074-B30-C1	adenocarcinoma	man	61	T3	N2	M0	IIIA	99	0	-1.12692197664096	-1.01161570236165	-0.895253300852287	-1.86388029789745	-0.910721839316246	1.41563467842516	1.6988917420764
RDgStm0705A1062	D09A1062-B30-C1	adenocarcinoma	woman	57	T1b	N1	M0	IB	99	0	-0.577203939255123	-1.3545362794334	-2.01933816290897	-2.14207138713587	-0.910721839316246	-0.865675882490207	1.31770044006427
RDgStm0705A1064	D09A1064-B30-C1	adenocarcinoma	man	78	T3	N3a	M0	IIIB	95	1	1.89652722898112	0.874447471532955	1.03174931981631	1.05712613910602	-0.475750214568188	0.437930152318575	0.834447490657527
RDgStm0705A1066	D09A1066-B30-C1	mucous adenocarcinoma	man	76	T3	N1	M0	IIB	99	0	-0.852062957948039	-1.3545362794334	-2.50108881807612	-1.72478475327824	-0.0407785898201304	0.763831661020771	1.59287821186563
RDgStm0705A1067	D09A1067-B30-C1	adenocarcinoma	man	56	T3	N2	M0	IIIA	99	0	0.247373116823624	0.360066605925334	1.03174931981631	0.22255287139074	-0.910721839316246	0.763831661020771	1.03608749702213
RDgStm0705A1084	D09A1084-B30-C1	adenocarcinoma，partly signet-ring	woman	81	T4a	N1	M0	IIIA	3	1	1.07195017290237	-1.01161570236165	-0.895253300852287	0.500743960629165	-0.475750214568188	-0.865675882490207	0.790597372973964
RDgStm0705A1085	D09A1085-B30-C1	adenocarcinoma，partly signet-ring	man	62	T1b	N0	M0	IA	40	1	0.659661644862998	-1.69745685650515	-0.252919093962754	-1.72478475327824	-0.910721839316246	-1.5174788998946	0.967044787435598
RDgStm0705A1086	D09A1086-B30-C1	adenocarcinoma	man	62	T4a	N3b	M0	IIIC	17	1	1.89652722898112	-1.52599656796927	0.068248009482013	-0.612020396324535	-0.910721839316246	-1.1915773911924	0.807457945564889
RDgStm0706A1162	D09A1162-B30-C1	adenocarcinoma	woman	77	T3	N0	M0	IIA	47	1	-0.0274859018692915	-1.3545362794334	-0.895253300852287	-0.612020396324535	-0.910721839316246	-1.1915773911924	0.922813799774972
RDgStm0705A1076	D09A1076-B30-C1	undifferentiated carcinoma	woman	67		N0	M0		69	1	-0.577203939255123	-1.01161570236165	-0.252919093962754	-0.612020396324535	-0.910721839316246	-1.5174788998946	0.886300762123924
RDgStm0705A1078	D09A1078-B30-C1	adenocarcinoma	man	62	T3	N3a	M0	IIIB	11	1	0.797091154209456	-1.01161570236165	-0.252919093962754	1.05712613910602	-0.475750214568188	-1.0286266368413	0.694903136254854
RDgStm0705A1080	D09A1080-B30-C1	adenocarcinoma	man	74	T4a	N0	M0	IIB	99	0	-0.989492467294497	1.38882833714058	-1.53758750774182	1.05712613910602	0.394193034927927	1.08973316972297	1.18650883404835
RDgStm0705A1083	D09A1083-B30-C1	adenocarcinoma	woman	81	T3	N0	M0	IIA	43	1	-0.852062957948039	0.360066605925334	-0.57408619740752	-0.612020396324535	-0.693236026942217	-0.213872865085816	1.16189946679917
